# Supplementary material for: Outbreak of dengue fever in Ghana: The emergence of DENV-1 serotype
Source: PLoS Negl Trop Dis. 2026 May 11;20(5):e0014248. doi: 10.1371/journal.pntd.0014248 (PMC13215617; doi:10.1371/journal.pntd.0014248)
Supplement: S1 File — (XLSX) [file pntd.0014248.s002.xlsx]

## Sheet: Pivot table
Count of LAB ID	Column Labels
Row Labels	Negative	Positive	(blank)	Grand Total
Female	681	121		802
Male	572	84		656
Male	10	1		11
(blank)	2			2
Grand Total	1265	206		1471

## Sheet: Graph
			Date	Total Count	Positive	Percentage						Percentage	Count		Row Labels	Positive	Percentage	Grand Total			Week Number	Positive	Percentage				Week Numbers	Positive	Negative	Percentage	Grand Total
			2024-01-16	1		0		1			2024-01-16	0			3		0	2			3		0				3		2	0	2
			2024-01-19	1		0		1			2024-01-19	0			5		0	2			5		0				5		2	0	2
			2024-02-01	1		0		1			2024-02-01	0			8		0	1			8		0				8		1	0	1
			2024-02-02	1		0		1			2024-02-02	0			11		0	2			11		0				11		2	0	2
			2024-02-23	1		0		1			2024-02-23	0			12		0	1			12		0				12		1	0	1
			2024-03-13	1		0		1			2024-03-13	0			13		0	1			13		0				13		1	0	1
			2024-03-15	1		0		1			2024-03-15	0			15		0	1			15		0				15		1	0	1
			2024-03-21	1		0		1			2024-03-21	0			16		0	1			16		0				16		1	0	1
			2024-03-28	1		0		1			2024-03-28	0			18		0	5			18		0				18		5	0	5
			2024-04-12	1		0		1			2024-04-12	0			19		0	1			19		0				19		1	0	1
			2024-04-18	1		0		1			2024-04-18	0			22		0	2			22		0				22		1	0	1
			2024-04-29	1		0		1			2024-04-29	0			23	1	1	1			23	1	1				23	1	0	1	1
			2024-04-30	2		0		2			2024-04-30	0			24		0	2			24		0				24		2	0	2
			2024-05-03	2		0		2			2024-05-03	0			25		0	12			25		0				25		12	0	12
			2024-05-10	1		0		1			2024-05-10	0			27	9	0.191489	47			27	9	0.191489				27	9	38	0.191489	47
			2024-05-29	1		0		1			2024-05-29	0			28	27	0.325301	83			28	27	0.325301				28	27	56	0.325301	83
			2024-05-31	1		0		1			2024-05-31	0			29	124	0.165997	747			29	124	0.165997				29	124	623	0.165997	747
			2024-06-03		1	1		1			2024-06-03	1	1		30	30	0.137615	218			30	30	0.137615				30	30	182	0.141509	212
			2024-06-11	1		0		1			2024-06-11	0			31	9	0.0841121	107			31	9	0.0841121				31	9	97	0.0849057	106
			2024-06-12	1		0		1			2024-06-12	0			32		0	43			32		0				32		43	0	43
			2024-06-20	12		0		12			2024-06-20	0			33	4	0.0392157	102			33	4	0.0392157				33	4	98	0.0392157	102
			2024-07-05	38	9	0.191489		47			2024-07-05	0.191489	9		34	2	0.0444444	45			34	2	0.0444444				34	2	43	0.0444444	45
			2024-07-11	2		0		2			2024-07-11	0			35		0	16			35		0				35		13	0	13
			2024-07-12	10	2	0.166667		12			2024-07-12	0.166667	2		36		0	10			36		0				36		10	0	10
			2024-07-14	44	25	0.362319		69			2024-07-14	0.362319	25		37		0	12			37		0				37		12	0	12
			2024-07-15	38	17	0.309091		55			2024-07-15	0.309091	17		38		0	13			38		0				38		13	0	13
			2024-07-16	70	26	0.270833		96			2024-07-16	0.270833	26		39		0	5			39		0				39		5	0	5
			2024-07-17	123	11	0.0820896		134			2024-07-17	0.0820896	11		Grand Total	206		1482									Grand Total	206	1265	0.140041	1471
			2024-07-18	74	12	0.139535		86			2024-07-18	0.139535	12
			2024-07-19	174	17	0.0890052		191			2024-07-19	0.0890052	17
			2024-07-20	137	40	0.225989		177			2024-07-20	0.225989	40
			2024-07-21	7	1	0.125		8			2024-07-21	0.125	1
			2024-07-22	13		0		13			2024-07-22	0
			2024-07-23	40	11	0.215686		51			2024-07-23	0.215686	11
			2024-07-24	74	8	0.097561		82			2024-07-24	0.097561	8
			2024-07-25	10	3	0.230769		13			2024-07-25	0.230769	3
			2024-07-26	51	8	0.135593		59			2024-07-26	0.135593	8
			2024-07-29	14	3	0.176471		17			2024-07-29	0.176471	3
			2024-07-30	20	1	0.047619		21			2024-07-30	0.047619	1
			2024-07-31	17	1	0.0555556		18			2024-07-31	0.0555556	1
			2024-08-01	7	1	0.125		8			2024-08-01	0.125	1
			2024-08-02	40	3	0.0697674		43			2024-08-02	0.0697674	3
			2024-08-07	27		0		27			2024-08-07	0
			2024-08-08	4		0		4			2024-08-08	0
			2024-08-09	12		0		12			2024-08-09	0
			2024-08-12	8		0		8			2024-08-12	0
			2024-08-13	1		0		1			2024-08-13	0
			2024-08-14	57		0		57			2024-08-14	0
			2024-08-15	13	1	0.0714286		14			2024-08-15	0.0714286	1
			2024-08-16	15	3	0.166667		18			2024-08-16	0.166667	3
			2024-08-17	4		0		4			2024-08-17	0
			2024-08-19	2		0		2			2024-08-19	0
			2024-08-20	8		0		8			2024-08-20	0
			2024-08-21	17	2	0.105263		19			2024-08-21	0.105263	2
			2024-08-22	2		0		2			2024-08-22	0
			2024-08-23	14		0		14			2024-08-23	0
			2024-08-26	1		0		1			2024-08-26	0
			2024-08-27	3		0		3			2024-08-27	0
			2024-08-28	3		0		3			2024-08-28	0
			2024-08-30	9		0		9			2024-08-30	0
			2024-09-03	3		0		3			2024-09-03	0
			2024-09-04	3		0		3			2024-09-04	0
			2024-09-05	1		0		1			2024-09-05	0
			2024-09-06	3		0		3			2024-09-06	0
			2024-09-09	1		0		1			2024-09-09	0
			2024-09-11	8		0		8			2024-09-11	0
			2024-09-12	2		0		2			2024-09-12	0
			2024-09-13	1		0		1			2024-09-13	0
			2024-09-17	1		0		1			2024-09-17	0
			2024-09-18	3		0		3			2024-09-18	0
			2024-09-19	1		0		1			2024-09-19	0
			2024-09-20	8		0		8			2024-09-20	0
			2024-09-25	2		0		2			2024-09-25	0
			2024-09-26	1		0		1			2024-09-26	0
			2024-09-27	2		0		2			2024-09-27	0
			(blank)

## Sheet: Data_set
LAB ID	DATE RECEIVED IN LAB	week numbers	STATUS OF PATIENT	GENDER	AGE (YRS)	DATE SAMPLE COLLECTED	FEVER	HEADACHE	VOMITING/ NAUSEA	ANOREXIA/L.O.A	DIARRHOEA	INTENSE FATIGUE	ABDOMINAL PAIN	MUSCLE/JOINT PAIN	DIFFICULTY SWALLOWING	DIFFICULTY BREATHING	SKIN RASH	HICCOUGHS	BLEEDING	SPECIMEN TYPE	Dengue	Dengue11	Subtype	DATE and TIME RESULT WAS REPORTED	CT
VHF-24-001	2024-01-16	3	Alive	Male	37		0	1	1	0	0	1	0	1	1	1	0	0	1	Plasma	Negative	0		2024-01-17 17:21:00
VHF-24-002	2024-01-19	3	Alive	Female	25		1	1	1	0	0	0	0	0	0	0	0	0	0	Serum	Negative	0		2024-01-20 14:10:00
VHF-24-003	2024-02-01	5	Alive	Female	26		1	1	1	0	1	1	1	1	0	0	0	0	0	Serum	Negative	0		2024-02-02 14:26:00
VHF-24-004	2024-02-02	5	Alive	Male	5		1	1	1	0	0	0	0	1	0	0	0	0	1	Plasma	Negative	0		2024-02-05 07:47:00
VHF-24-005	2024-02-23	8	Alive	Male	12		0	0	0	0	0	0	0	0	0	0	0	0	1	Plasma	Negative	0		2024/02/2024 11:26
VHF-24-006	2024-03-13	11	Alive	Male	41		0	0	1	0	1	0	0	0	0	0	0	0	1	Serum	Negative	0		2024-03-14 15:41:00
VHF-24-007	2024-03-15	11	Alive	Male	45		1	0	0	1	0	0	0	0	1	1	0	0	0	Plasma	Negative	0		2024-03-18 16:03:00
VHF-24-008	2024-03-21	12	Alive	Male	10															Plasma	Negative	0		2024-03-22 17:10:00
VHF-24-009	2024-03-28	13	Alive	Male	16		0	0	0	0	0	1	0	1	0	1	0	0	1	Plasma and serum	Negative	0		2024-03-28 20:02:00
VHF-24-010	2024-04-12	15	Alive	Female	24		0	1	1	1	0	0	0	0	0	0	0	0	1	serum	Negative	0
VHF-24-011	2024-04-18	16	Alive	Male	30		0	1	1	0	1	1	1	1	0	0	0	0	1	Plasma, serum and swab	Negative	0		2024-04-19 22:05:00
VHF-24-012	2024-04-29	18	Alive	Male	22		1	1	0	0	0	0	1	0	0	1	0	0	1	Plasma	Negative	0		4/30/2024
VHF-24-013	2024-04-30	18	Alive	Male	41		1	1	0	0	0	1	0	1	0	1	0	0	1	Swab	Negative	0		2024-05-01 14:16:00
VHF-24-014	2024-04-30	18	Alive	Male	43															serum	Negative	0		2024-04-30 19:10:00
VHF-24-015	2024-05-03	18	Alive	Male	59		1	1	0		0	0	0	1	0	0	0	0	0	Plasma	Negative	0		2024-05-03 18:41:00
VHF-24-016	2024-05-03	18	Alive	Male	23		0	0	0	1	1	1	0	0	0	0	0	0	0	Plasma	Negative	0		2024-05-03 18:41:00
VHF-24-017	2024-05-10	19	Alive	Male	93		1	1	0	0	0	0	1	0	0	0	0	0	1	Serum	Negative	0		2024-05-11 15:31:00
VHF-24-019	2024-05-31	22	Alive	Male	25		1	0	1	1	0	0	1	1	1	1	0	1	1	serum	Negative	0		2024-06-01 17:04:00
VHF-24-020	2024-06-03	23	Alive	Male	46		1	1	1	1	0	0	1	1	1	1	0	1	1	Serum, plasma	Positive (DENV-3)	1	DENV-3	2024-06-07 16:44:00
VHF-24-021	2024-06-11	24	Alive	Male	45		1	0	1	1	0	0	1	1	0	0	0	0	0	Serum and plasma	Negative	0		2024-06-11 17:02:00
VHF-24-022	2024-06-12	24	Alive	Male	14		1	0	0	0	0	0	1	0	0	1	0	0	1	Plasma	Negative	0		2024-06-22 16:33:00
VHF-24-023	2024-06-20	25	Alive	Female	36		1	1	1	1	1	0	0	1	1	0	0	0	0	Plasma	Negative	0		2024-06-22 16:33:00
VHF-24-024	2024-06-20	25	Alive	Male	39		1	1	0	1	0	0	1	1	0	0	0	0	0	Plasma	Negative	0		2024-06-22 16:33:00
VHF-24-025	2024-06-20	25	Alive	Male	38		1	1	1	1	1	0	1	1	0	0	0	0	0	Plasma	Negative	0		2024-06-22 16:33:00
VHF-24-026	2024-06-20	25	Alive	Female	3		1	1	0	0	1	0	0	0	0	0	0	0	0	Plasma	Negative	0		2024-06-22 16:33:00
VHF-24-027	2024-06-20	25	Alive	Male	33		1	1	1	1	0	0	1	1	0	0	0	0	0	Plasma	Negative	0		2024-06-22 16:33:00
VHF-24-028	2024-06-20	25	Alive	Female	9		1	1	1	1	0	0	1	0	0	0	0	0	0	Plasma	Negative	0		2024-06-22 16:33:00
VHF-24-029	2024-06-20	25	Alive	Male	0.7		1	1	0	0	1	0	0	0	0	0	0	0	0	Plasma	Negative	0		2024-06-22 16:33:00
VHF-24-030	2024-06-20	25	Alive	Female	45		1	0	1	1	0	0	0	1	0	0	0	0	0	Plasma	Negative	0		2024-06-22 16:33:00
VHF-24-031	2024-06-20	25	Alive	Female	6		1	1	0	1	0	0	1	0	0	0	0	0	0	Plasma	Negative	0		2024-06-22 16:33:00
VHF-24-032	2024-06-20	25	Alive	Female	26		0	1	0	0	0	0	0	0	0	1	0	0	0	Plasma	Negative	0		2024-06-22 16:33:00
VHF-24-033	2024-06-20	25	Alive	Male	21		0	1	0	0	0	0	0	0	0	0	0	0	0	Plasma	Negative	0		2024-06-22 16:33:00
VHF-24-034	2024-06-20	25	Alive	Male	23		0	1	0	0	0	0	0	0	0	1	0	0	0	Plasma	Negative	0		2024-06-22 16:33:00
VHF-24-035	2024-07-05	27	Alive	Male	2		0	0	1	0	1	0	0	0	0	0	0	0	1	serum, nasopharyngeal swab	Negative	0		2024-07-07 18:30:00
VHF-24-036	2024-07-05	27	Alive	Female	39		0	1	1	0	1	1	1	1	0	0	0	0	0	Plasma	Positive(DENV-1)	1	DENV-1	2024-07-07 18:30:00	34.48
VHF-24-037	2024-07-05	27	Alive	Male	19		1	1	0	1	1	1	1	1	1	1	0	0	1	Plasma	Negative	0		2024-07-07 18:30:00
VHF-24-038	2024-07-05	27	Alive	Female	34		0	1	1	1	0	1	0	1	0	0	0	0	0	Plasma	Negative	0		2024-07-07 18:30:00
VHF-24-039	2024-07-05	27	Alive	Male	38		1	1	0	1	1	1	0	0	1	0	0	0	0	Plasma	Positive (DENV-1)	1	DENV-1	2024-07-07 18:30:00	29.13
VHF-24-040	2024-07-05	27	Alive	Female	18		0	1	1	1	0	0	1	1	0	0	0	0	0	Plasma	Negative	0		2024-07-07 18:30:00
VHF-24-041	2024-07-05	27	Alive	Female	31		0	1	1	0	0	1	0	1	0	0	0	0	0	Plasma	Negative	0		2024-07-07 18:30:00
VHF-24-042	2024-07-05	27	Alive	Female	58		1			0	1	0	1	1	0	0	0	0	0	Plasma	Positive (DENV-1)	1	DENV-1	2024-07-07 18:30:00	38.81
VHF-24-043	2024-07-05	27	Alive	Female	31		0			0	0	1	0	1	0	0	0	0	0	Plasma	Negative	0		2024-07-07 18:30:00
VHF-24-044	2024-07-05	27	Alive	Male	65		1			1	0	0	0	1	0	0	0	0	0	serum	Negative	0		2024-07-07 18:30:00
VHF-24-045	2024-07-05	27	Alive	Female	42		0			1	0	1	0	1	0	0	0	0	0	serum	Negative	0		2024-07-07 18:30:00
VHF-24-046	2024-07-05	27	Alive	Male	3		0			1	0	0	1	0	0	0	0	0	0	Serum	Negative	0		2024-07-07 18:30:00
VHF-24-047	2024-07-05	27	Alive	Male	57		1			0	1	1	1	1	0	0	0	0	0	Serum	Negative	0		2024-07-07 18:30:00
VHF-24-048	2024-07-05	27	Alive	Female	66		0			1	0	1	1	1	0	0	0	0	0	Serum	Negative	0		2024-07-07 18:30:00
VHF-24-049	2024-07-05	27	Alive	Male	59		0			1	0	1	0	1	0	0	0	0	0	Serum	Negative	0		2024-07-07 18:30:00
VHF-24-050	2024-07-05	27	Alive	Female	18		1	1	0	1	0	1	1	1	0	0	0	0	0	Serum	Negative	0		2024-07-07 18:30:00
VHF-24-051	2024-07-05	27	Alive	Female	27		0	1	1	0	0	1	1	1	0	0	0	0	0	Serum	Negative	0		2024-07-07 18:30:00
VHF-24-052	2024-07-05	27	Alive	Female			1	1	0	1	0	1	0	1	0	0	0	0	0	Serum	Negative	0		2024-07-07 18:30:00
VHF-24-053	2024-07-05	27	Alive	Male	13		1	1	0	1	0	1	1	1	0	0	0	0	0	Serum	Negative	0		2024-07-07 18:30:00
VHF-24-054	2024-07-05	27	Alive	Male	32		0	1	0	1	1	0	1	1	0	0	0	0	0	Serum	Negative	0		2024-07-07 18:30:00
VHF-24-055	2024-07-05	27	Alive	Female	17		1	1	0	1	0	1	1	1	0	0	0	0	0	Serum	Negative	0		2024-07-07 18:30:00
VHF-24-056	2024-07-05	27	Alive	Female	44		0	1	1	1	0	1	0	1	0	0	0	0	0	Serum	Negative	0		2024-07-07 18:30:00
VHF-24-057	2024-07-05	27	Alive	Male	47		1	0	0	1	0	1	0	1	0	0	0	0	0	serum	Negative	0		2024-07-07 18:30:00
VHF-24-058	2024-07-05	27	Alive	Male	35		0	1	0	1	0	1	0	1	0	0	0	0	0	Serum	Negative	0		2024-07-07 18:30:00
VHF-24-059	2024-07-05	27	Alive	Male	55		1	1	1	1	1	1	1	1	1	1	0	0	0	serum, plasma	Negative	0		2024-07-07 18:30:00
VHF-24-060	2024-07-05	27	Alive	Male	58		0	1	0	1	0	1	1	1	0	0	0	0	0	Serum, plasma	Negative	0		2024-07-07 18:30:00
VHF-24-061	2024-07-05	27	Alive	Male	25		0	1	0	1	0	1	0	1	0	0	0	0	0	Serum, plasma	Negative	0		2024-07-07 18:30:00
VHF-24-062	2024-07-05	27	Alive	male	9		1	1	0	1	0	1	1	1	0	1	0	0	0	Serum, plasma	Positive (DENV-1)	1	DENV-1	2024-07-07 18:30:00	38.05
VHF-24-063	2024-07-05	27	Alive	Female	32		1	0	0	0	0	1	0	1	0	0	0	0	0	Serum, plasma	Positive (DENV -1)	1	DENV-1	2024-07-07 18:30:00	39.65
VHF-24-064	2024-07-05	27	Alive	Female	47		1	1	0	1	0	1	0	1	0	0	1	0	0	Serum, plasma	Negative	0		2024-07-07 18:30:00
VHF-24-065	2024-07-05	27	Alive	male	18		1	1	1	1	0	1	1	0	0	0	0	0	0	Serum, plasma	Negative	0		2024-07-07 18:30:00
VHF-24-066	2024-07-05	27	Alive	Female	41		1	1	0	1	0	1	0	1	0	0	0	0	0	Serum, plasma	Positive (DENV-1)	1	DENV-1	2024-07-07 18:30:00	37.88
VHF-24-067	2024-07-05	27	Alive	Female	50		1	0	0	1	1	1	1	1	0	0	1	0	0	Serum, plasma	Negative	0		2024-07-07 18:30:00
VHF-24-068	2024-07-05	27	Alive	male	14		1	1	1	1	0	1	1	1	0	0	0	0	0	Serum, plasma	Negative	0		2024-07-07 18:30:00
VHF-24-069	2024-07-05	27	Alive	Female	2		0	1	0	1	0	1	0	0	0	0	0	0	0	Serum, plasma	Negative	0		2024-07-07 18:30:00
VHF-24-070	2024-07-05	27	Alive	Female	50		1	1	0	1	0	1	1	1	0	0	0	0	0	Serum, plasma	Positive (DENV-1)	1	DENV-1	2024-07-07 18:30:00	36.82
VHF-24-071	2024-07-05	27	Alive	male	41		1	1	1	1	1	1	1	1	0	0	0	0	0	Serum, plasma	Positive (DENV-1)	1	DENV-1	2024-07-07 18:30:00	36.05
VHF-24-072	2024-07-05	27	Alive	Male	54	2024-07-17	1	1	0	0	0	1	0	1	0	0	0	0	0	Serum	Negative	0		2024-07-07 18:30:00
VHF-24-073	2024-07-05	27	Alive	Male	56		0	1	0	1	0	1	1	1	0	0	0	0	0	Serum	Negative	0		2024-07-07 18:30:00
VHF-24-074	2024-07-05	27	Alive	Female	18		0	1	0	1	1	1	0	1	1	0	0	0	0	Serum	Positive (DENV-1)	1	DENV-1	2024-07-07 18:30:00	34.3
VHF-24-075	2024-07-05	27	Alive	Male	33		0	1	0	0	0	1	0	1	1	0	0	0	0	Serum	Negative	0		2024-07-07 18:30:00
VHF-24-076	2024-07-05	27	Alive	Male	27		0	1	0	0	0	1	0	1	0	0	0	0	0	Serum	Negative	0		2024-07-07 18:30:00
VHF-24-077	2024-07-05	27	Alive	Male	44		0	1	0	0	0	1	0	1	0	0	0	0	0	Serum	Negative	0		2024-07-07 18:30:00
VHF-24-078	2024-07-05	27	Alive	Male	35		0	1	1	0	0	1	1	1	0	0	0	0	0	Serum	Negative	0		2024-07-07 18:30:00
VHF-24-079	2024-07-05	27	Alive	Female	25		0	1	0	0	0	1	1	1	0	0	0	0	0	Serum	Negative	0		2024-07-07 18:30:00
VHF-24-080	2024-07-05	27	Alive	Male	42		0	1	0	1	0	0	1	1	0	0	0	0	0	Serum	Negative	0		2024-07-07 18:30:00
VHF-24-081	2024-07-05	27	Alive	Male	54		0	1	1	0	0	1	0	1	0	0	0	0	0	Serum	Negative	0		2024-07-07 18:30:00
VHF-24-082	2024-07-11	28	Alive	Female	37															Plasma	Negative	0		2024-07-12 17:28:00
VHF-24-083	2024-07-11	28	Alive	Male	18															Plasma	Negative	0		2024-07-12 17:28:00
VHF-24-084	2024-07-12	28	Alive	Female	40			1	0	0	0	0	0	0	0	0	0	0	0	Serum	Positive (DENV-1)	1	DENV-1	2024-07-12 17:28:00	31.49
VHF-24-085	2024-07-12	28	Alive	Female	35		1	1	1	0	0	1		1	0	0	0	0	0	Serum	Negative	0		2024-07-12 17:28:00
VHF-24-086	2024-07-12	28	Alive	Female	45		0	1	0	0	0	0	1	0	0	0	0	0	0	Serum	Positive (DENV-1)	1	DENV-1	2024-07-12 17:28:00	37.66
VHF-24-087	2024-07-12	28	Alive	Male	6		1	0	0	0	0	0	0	0	0	0	0	0	0		Negative	0		2024-07-12 17:28:00
VHF-24-088	2024-07-12	28	Alive	Female	74		0	1	0	0	0	0	1	0	0	0	0	0	0	Serum	Negative	0		2024-07-12 17:28:00
VHF-24-089	2024-07-12	28	Alive	Female	31		1	1	0	0	0	0	0	1	0	0	0	0	0	Serum	Negative	0		2024-07-12 17:28:00
VHF-24-090	2024-07-12	28	Alive	Male	9		1	1	0	0	0	0	1	0	0	0	1	0	0	Serum	Negative	0		2024-07-12 17:28:00
VHF-24-091	2024-07-12	28	Alive	Female	68		0	1	0	1	0	0	1	0	0	0	0	0	0	Serum	Negative	0		2024-07-12 17:28:00
VHF-24-092	2024-07-12	28	Alive	Male	9		1	1	0	0	0	1	0	0	1	0	0	0	0	Serum	Negative	0		2024-07-12 17:28:00
VHF-24-093	2024-07-12	28	Alive	Male	6		1	0	1	1	0	1	0	0	1	0	0	0	0	Serum	Negative	0		2024-07-12 17:28:00
VHF-24-094	2024-07-12	28	Alive	Female	48		0	0	0	0	0	0	0	1	0	0	0	0	0	Serum	Negative	0		2024-07-12 17:28:00
VHF-24-095	2024-07-12	28	Alive	Female	2	2024-07-10	1	0	1	0	1	0	0	0	0	0	0	0	1	Serum	Negative	0		2024-07-12 22:14:00
VHF-24-096	2024-07-14	28	Alive	Female	22		0	1	0	0	0	1	0	1	0	0	0	0	0	Plasma	Positive (DENV-1)	1	DENV-1	2024-07-14 21:27:00	16.9
VHF-24-097	2024-07-14	28	Alive	Male	33		0	1	1	0	0	1	0	1	0	0	0	0	0	Plasma	Positive (DENV-1)	1	DENV-1	2024-07-14 21:27:00	21.6
VHF-24-098	2024-07-14	28	Alive	Male	35		1	1	0	0	0	1	0	1	0	0	0	0	0	Plasma	Positive	1		2024-07-14 21:27:00	38.4
VHF-24-099	2024-07-14	28	Alive	Male	75		0	1	0	0	0	1	0	1	0	0	0	0	0	Plasma	Negative	0		2024-07-14 21:27:00
VHF-24-100	2024-07-14	28	Alive	Female	21		1	1	1	0	0	1	0	1	0	0	0	0	0	Plasma	Positive (DENV-1)	1	DENV-1	2024-07-14 21:27:00	17.9
VHF-24-101	2024-07-14	28	Alive	Female	75		0		1	0	0	1	0	1	0	0	0	0	0	Plasma	Negative	0		2024-07-14 21:27:00
VHF-24-102	2024-07-14	28	Alive	Male	30		0	1	0	0	0	0	0	1	0	0	0	0	0	Plasma	Negative	0		2024-07-14 21:27:00
VHF-24-103	2024-07-14	28	Alive	Female	43		0	1	0	0	0	1	1	1	0	0	0	0	0	Plasma	Negative	0		2024-07-14 21:27:00
VHF-24-104	2024-07-14	28	Alive	Female	25		1	1	0	0	0	1	0	1	0	0	0	0	0	Plasma	Negative	0		2024-07-14 21:27:00
VHF-24-105	2024-07-14	28	Alive	Male	31		1	1	0	0	0	1	0	1	0	0	0	0	0	Plasma	Negative	0		2024-07-14 21:27:00
VHF-24-106	2024-07-14	28	Alive	Male	40		0	1	0	1	0	1	0	1	0	0	0	0	0	Plasma	Negative	0		2024-07-14 21:27:00
VHF-24-107	2024-07-14	28	Alive	Female	27		1	1	0	0	0	0	1	1	0	0	0	0	0	Plasma	Positive (DENV-1)	1	DENV-1	2024-07-14 21:27:00	29.8
VHF-24-108	2024-07-14	28	Alive	Male	49		0	1	0	1	0	0	0	1	0	0	0	0	0	Plasma	Positive (DENV-1)	1	DENV-1	2024-07-14 21:27:00	35.8
VHF-24-109	2024-07-14	28	Alive	Female	42		0	1	0	1	0	1	0	1	0	0	0	0	0	Plasma	Negative	0		2024-07-14 21:27:00
VHF-24-110	2024-07-14	28	Alive	Male	21		1	1	0	1	0	0	0	1	0	0	0	0	0	Plasma	Positive (DENV-1)	1	DENV-1	2024-07-14 21:27:00	20.7
VHF-24-111	2024-07-14	28	Alive	Male	40		1	1	0	0	0	0	0	1	0	0	0	0	0	Plasma	Positive (DENV-1)	1	DENV-1	2024-07-14 21:27:00	37.8
VHF-24-112	2024-07-14	28	Alive	Female	63		1	1	0	1	0	0	0	1	0	0	0	0	0	Plasma	Positive (DENV-1)	1	DENV-1	2024-07-14 21:27:00	38.2
VHF-24-113	2024-07-14	28	Alive	Male	35		1	1	0	0	0	0	0	1	0	0	0	0	0	Plasma	Negative	0		2024-07-14 21:27:00
VHF-24-114	2024-07-14	28	Alive	Male	39		1	1	0	0	0	0	0	0	0	0	0	0	0	Plasma	Negative	0		2024-07-14 21:27:00
VHF-24-115	2024-07-14	28	Alive	Female	30		1	1	0	0	0	0	0	1	0	0	0	0	0	Plasma	Positive (DENV-1)	1	DENV-1	2024-07-14 21:27:00	20.1
VHF-24-116	2024-07-14	28	Alive	Female	56		1	1	0	1	0	0	0	1	0	0	0	0	0	Plasma	Negative	0		2024-07-14 21:27:00
VHF-24-117	2024-07-14	28	Alive	Female	53		0	1	1	1	0	0	0	0	0	0	0	0	0	Plasma	Negative	0		2024-07-14 21:27:00
VHF-24-118	2024-07-14	28	Alive	Male	58		1	1	0	0	0	0	0	0	0	0	0	0	0	Plasma	Negative	0		2024-07-14 21:27:00
VHF-24-119	2024-07-14	28	Alive	Male	35		1	1	0	1	0	0	0	0	0	0	0	0	0	Plasma	Positve	1		2024-07-14 21:27:00	36.8
VHF-24-120	2024-07-14	28	Alive	Female	47		1	1	1	0	0	0	1	0	0	0	0	0	0	Plasma	Negative	0		2024-07-14 21:27:00
VHF-24-121	2024-07-14	28	Alive	Male	36		1	1	0	0	0	0	0	0	0	0	0	1	0	Serum	Positive	1		2024-07-14 21:27:00	35.8
VHF-24-122	2024-07-14	28	Alive	Female	19		0	0	1	0	0	0	0	0	0	0	0	0	0	Serum	Positive	1		2024-07-14 21:27:00	34.8
VHF-24-123	2024-07-14	28	Alive	Female	30		0	1	1	0	0	0	1	1	0	0	0	0	0	Serum	Positive	1		2024-07-14 21:27:00	37.2
VHF-24-124	2024-07-14	28	Alive	Male	42		1	1	0	0	0	0	0	0	0	0	0	0	0	Serum	Negative	0		2024-07-14 21:27:00
VHF-24-125	2024-07-14	28	Alive	Female	32		1	1	0	1	0	0	0	1	0	0	0	0	0	Serum	Negative	0		2024-07-14 21:27:00
VHF-24-126	2024-07-14	28	Alive	Female	33		0	1	0	0	0	0	0	0	0	0	0	0	0	Serum	Negative	0		2024-07-14 21:27:00
VHF-24-127	2024-07-14	28	Alive	Male	5		1	0	0	0	0	0	0	0	0	0	0	1	0	Serum	Negative	0		2024-07-14 21:27:00
VHF-24-128	2024-07-14	28	Alive	Male	36		0	1	0	0	0	0	0	0	0	0	0	0	0	Serum	Negative	0		2024-07-14 21:27:00
VHF-24-129	2024-07-14	28	Alive	Male	1		1	0	0	0	0	0	0	0	0	0	0	0	0	Serum	Negative	0		2024-07-14 21:27:00
VHF-24-130	2024-07-14	28	Alive	Male	38		1	1	0	1	0	0	0	0	0	0	0	0	0	Serum	Negative	0		2024-07-14 21:27:00
VHF-24-131	2024-07-14	28	Alive	Female	31		1	1	0	0	0	0	0	0	0	0	0	0	0	Serum	Negative	0		2024-07-14 21:27:00
VHF-24-132	2024-07-14	28	Alive	Male	56		1	0	0	0	0	1	0	0	0	0	0	0	0	Serum	Negative	0		2024-07-14 21:27:00
VHF-24-133	2024-07-14	28	Alive	Male	49		1	1	0	0	0	0	0	0	0	0	0	0	0	Serum	Negative	0		2024-07-14 21:27:00
VHF-24-134	2024-07-14	28	Alive	Male	39		1	1	0	0	0	0	0	1	0	0	0	1	0	Serum	Negative	0		2024-07-14 21:27:00
VHF-24-135	2024-07-14	28	Alive	Female	51		1	1	0	0	0	0	0	0	0	0	0	0	0	Serum	Positive	1		2024-07-14 21:27:00	38.3
VHF-24-136	2024-07-14	28	Alive	Female	33		1	0	0	0	0	0	0	1	0	0	0	1	0	Serum	Negative	0		2024-07-14 21:27:00
VHF-24-137	2024-07-14	28	Alive	Female	34		0	1	0	0	0	0	0	0	0	0	0	1	0	Serum	Negative	0		2024-07-14 21:27:00
VHF-24-138	2024-07-14	28	Alive	Female	35		0	1	0	0	0	0	0	0	0	0	0	1	0	Serum	Negative	0		2024-07-14 21:27:00
VHF-24-139	2024-07-14	28	Alive	Female	53		0	1	0	0	0	0	0	1	0	0	0	0	0	Serum	Negative	0		2024-07-14 21:27:00
VHF-24-140	2024-07-14	28	Alive	Female	43		0	1	1	1	0	0	0	0	0	0	0	0	0	Serum	Negative	0		2024-07-14 21:27:00
VHF-24-141	2024-07-14	28	Alive	Female	42		0	1	0	0	0	0	1	0	0	0	0	0	0	Serum	Negative	0		2024-07-14 21:27:00
VHF-24-142	2024-07-14	28	Alive	Male	4		0	1	0	0	0	0	0	0	0	0	0	1	0	Serum	Negative	0		2024-07-14 21:27:00
VHF-24-143	2024-07-14	28	Alive	Male	33		0	1	0	0	0	0	0	0	0	0	0	0	0	Serum	Negative	0		2024-07-14 21:27:00
VHF-24-144	2024-07-14	28	Alive	Male	50		0	1	0	0	0	0	0	0	0	0	0	1	0	Serum	Negative	0		2024-07-14 21:27:00
VHF-24-145	2024-07-14	28	Alive	Male	54		0	1	0	0	0	0	0	0	0	0	0	0	0	Serum	Negative	0		2024-07-14 21:27:00
VHF-24-146	2024-07-14	28	Alive	Female	58		0	1	0	0	0	0	0	0	0	0	0	0	0	Serum	Positive	1		2024-07-14 21:27:00	37.7
VHF-24-147	2024-07-14	28	Alive	Female	46		0	1	0	0	0	0	0	1	0	0	0	0	0	Serum	Positive (DENV-1)	1	DENV-1	2024-07-14 21:27:00	30.9
VHF-24-148	2024-07-14	28	Alive	Male	54		0	1	0	0	0	0	0	0	0	1	0	0	0	Serum	Positive	1		2024-07-14 21:27:00	37.9
VHF-24-149	2024-07-14	28	Alive	Female	51		0	1	0	0	0	0	0		0	0	0	0	0	Serum	Positive	1		2024-07-14 21:27:00	37.9
VHF-24-150	2024-07-14	28	Alive	Male	59		1	1	0	0	0	0	0	0	0	0	0	0	0	Serum	Positive	1		2024-07-14 21:27:00	34.8
VHF-24-151	2024-07-14	28	Alive	Male	60		0	1	1	0	1	0	0	1	0	0	0	0	0	Serum	Negative	0		2024-07-14 21:27:00
VHF-24-152	2024-07-14	28	Alive	Male	61		0	0	0	0	0	0	0	0	0	0	0	0	0	Serum	Negative	0		2024-07-14 21:27:00
VHF-24-153	2024-07-14	28	Alive	Female	63		1	1	0	0	0	1	0	0	0	0	1	0	0	Serum	Negative	0		2024-07-14 21:27:00
VHF-24-154	2024-07-14	28	Alive	Female	80		0	0	0	0	0	0	0	0	0	0	0	0	0	Serum	Negative	0		2024-07-14 21:27:00
VHF-24-155	2024-07-14	28	Alive	Male	61		0	1	0	0	0	1	0	0	0	0	0	0	0	Serum	Negative	0		2024-07-14 21:27:00
VHF-24-156	2024-07-14	28	Alive	Female	46		0	0	0	0	0	0	0	0	0	0	0	0	0	Serum	Positive	1		2024-07-14 21:27:00	40
VHF-24-157	2024-07-14	28	Alive	Female	50		1	1	0	0	0	0	1	0	0	0	0	0	0	Serum	Positive	1		2024-07-14 21:27:00	37.9
VHF-24-158	2024-07-14	28	Alive	Male	86		0	0	0	0	0	1	0	0	0	0	0	0	0	Serum	Positive	1		2024-07-14 21:27:00	37.5
VHF-24-159	2024-07-14	28	Alive	Female	73		0	1	0	0	0	1	0	0	0	0	0	0	0	Serum	Positive	1		2024-07-14 21:27:00	40
VHF-24-160	2024-07-14	28	Alive	Male	92		0	1	0	0	0	1	0	0	0	0	0	0	0	Serum	Positive	1		2024-07-14 21:27:00	36.9
VHF-24-161	2024-07-14	28	Alive	Female	50		1	1	0	0	0	0	0	0	0	0	0	0	0	Serum	Negative	0		2024-07-14 21:27:00
VHF-24-162	2024-07-14	28	Alive	Female	48		1	1	0	0	0	0	0	0	0	0	0	0	0	Serum	Negative	0		2024-07-14 21:27:00
VHF-24-163	2024-07-14	28	Alive	Female	48		0	0	0	0	0	1	0	0	0	0	1	0	0	Serum	Negative	0		2024-07-14 21:27:00
VHF-24-164	2024-07-14	28	Alive	Female	51		0	1	0	0	0	0	0	0	0	0	0	0	0	Serum	Negative	0		2024-07-14 21:27:00
VHF-24-165	2024-07-15	29	Alive	Male	47	2024-07-12	1	1	1	1	1	1	1	1	0	1	0	0	0	Serum	Positive	1		2024-07-16 09:00:00	35.7
VHF-24-166	2024-07-15	29	Alive	Male	29	2024-07-10	0	1	0	1	1	1	1	1	0	0	0	0	1	Plasma	Positive	1		2024-07-16 13:55:00	23.2
VHF-24-167	2024-07-15	29	Alive	Female	5	2024-07-12	1	1	1	1	0	1	1	1	0	0	0	0	0	Plasma	Negative	0		2024-07-16 13:55:00
VHF-24-168	2024-07-15	29	Alive	Female	63	2024-07-12	1	1	1	1	1	1	1	1	0	0	1	0	0	Plasma	Positive	1		2024-07-16 13:55:00	28.22
VHF-24-169	2024-07-15	29	Alive	Male	40	2024-07-12	1	1	1	1	1	1	1	1	0	0	0	0	0	Plasma	positive(DENV-1)	1	DENV-1	2024-07-16 13:55:00	25.01
VHF-24-170	2024-07-15	29	Alive	Female	1	2024-07-12	1	1	0	0	1	1	1	1	0	0	0	0	0	Plasma	Negative	0		2024-07-16 13:55:00
VHF-24-171	2024-07-15	29	Alive	Female	53	2024-07-10	0	1	1	1	0	1	1	1	0	0	0	0	0	Plasma	positive(DENV-1)	1	DENV-1	2024-07-16 13:55:00	26.41
VHF-24-172	2024-07-15	29	Alive	Female	72	2024-07-12	0	1	0	0	0	0	0	1	0	0	0	0	0	Plasma	Negative	0		2024-07-16 13:55:00
VHF-24-173	2024-07-15	29	Alive	Female	43	2024-07-12	1	1	0	1	1	1	1	1	1	0	0	0	0	Plasma	positive (DENV-1)	1	DENV-1	2024-07-16 13:55:00	26.87
VHF-24-174	2024-07-15	29	Alive	Female	15		1	1	0	0	0	0	0	1	0	0	1	0	0	Plasma	Negative	0		2024-07-16 13:55:00
VHF-24-175	2024-07-15	29	Alive	Female	31	2024-07-12	1	1	0	0	0	1	0	1	0	0	0	0	0	Plasma	Negative	0		2024-07-16 13:55:00
VHF-24-176	2024-07-15	29	Alive	Male	76	2024-07-12	0	1	1	0	0	0	0	0	0	0	0	0	0	Plasma	Negative	0		2024-07-16 13:55:00
VHF-24-177	2024-07-15	29	Alive	Male	52	2024-07-12	1	1	0	1	0	1	1	1	0	0	0	0	0	Plasma	Negative	0		2024-07-16 13:55:00
VHF-24-178	2024-07-15	29	Alive	Male	22	2024-07-12	1	1	0	1	1	1	1	1	1	1	0	0	0	Plasma	positive (DENV-1)	1	DENV-1	2024-07-16 13:55:00	26.18
VHF-24-179	2024-07-15	29	Alive	Female	21	2024-07-12	1	1	0	0	0	0	1	0	0	0	0	0	0	Plasma	Negative	0		2024-07-16 13:55:00
VHF-24-180	2024-07-15	29	Alive	Female	16	2024-07-12	1	1	0	0	0	0	0	1	0	0	0	0	0	Plasma	Negative	0		2024-07-16 13:55:00
VHF-24-181	2024-07-15	29	Alive	Female	50	2024-07-12	0	1	0	1	0	0	0	0	0	0	0	0	0	Plasma	positive(DENV-1)	1	DENV-1	2024-07-16 13:55:00	18.74
VHF-24-182	2024-07-15	29	Alive	Female	20	2024-07-12	0	1	0	1	0	0	0	0	0	0	0	0	0	Plasma	Negative	0		2024-07-16 13:55:00
VHF-24-183	2024-07-15	29	Alive	Female	27	2024-07-12	1	1	1	1	0	1	1	1	1	0	0	0	0	Plasma	positive (DENV-1)	1	DENV-1	2024-07-16 13:55:00	27.57
VHF-24-184	2024-07-15	29	Alive	Female	47		1	0	0	1	1	1	0	0	0	0	0	0	0	Plasma	Negative	0		2024-07-16 13:55:00
VHF-24-185	2024-07-15	29	Alive	Male	12	2024-07-12	1	1	0	1	0	0	1	1	0	0	0	0	0	Plasma	Negative	0		2024-07-16 13:55:00
VHF-24-186	2024-07-15	29	Alive	Male	42		1	1	1	1	0	0	0	1	0	0	0	0	0	Plasma	positive(DENV-1)	1	DENV-1	2024-07-16 13:55:00	25.67
VHF-24-187	2024-07-15	29	Alive	Female	54		0	1	0	0	0	0	0	0	0	0	0	0	0	Plasma	Negative	0		2024-07-16 13:55:00
VHF-24-188	2024-07-15	29	Alive	Female	77	2024-07-12	1	1	0	1	0	1	1	0	0	0	0	0	0	Plasma	Positive	1		2024-07-16 13:55:00	26.7
VHF-24-189	2024-07-15	29	Alive	Female	26		1	0	0	0	0	0	1	1	0	0	0	0	0	Plasma	Negative	0		2024-07-16 13:55:00
VHF-24-190	2024-07-15	29	Alive	Female	60	2024-07-12	0	0	0	0	0	0	1	0	0	0	0	0	0	Plasma	Negative	0		2024-07-16 13:55:00
VHF-24-191	2024-07-15	29	Alive	Male	7		1	1	0	0	0	0	0	0	0	0	0	0	0	Plasma	Negative	0		2024-07-16 13:55:00
VHF-24-192	2024-07-15	29	Alive	Female	0.5	2024-07-12	1	0	0	0	0	0	0	0	0	0	0	0	0	Plasma	Negative	0		2024-07-16 13:55:00
VHF-24-193	2024-07-15	29	Alive	Female	46	2024-07-12	0	1	0	1	0	1	0	1	0	0	0	0	0	Plasma	positive	1		2024-07-16 13:55:00	40.73
VHF-24-194	2024-07-15	29	Alive	Female	10	2024-07-12	1	1	1	1	0	0	1	0	0	0	0	0	0	Plasma	Negative	0		2024-07-16 13:55:00
VHF-24-195	2024-07-15	29	Alive	Female	78	2024-07-12	0	0	1	1	1	1	0	0	0	0	0	0	0	Plasma	positive	1		2024-07-16 13:55:00	39.44
VHF-24-196	2024-07-15	29	Alive	Female	10	2024-07-12	1	0	0	0	0	0	0	0	0	0	1	0	0	Plasma	Negative	0		2024-07-16 13:55:00
VHF-24-197	2024-07-15	29	Alive	Female	49	2024-07-12	1	1	1	1	0	0	0	0	0	0	0	0	0	Plasma	positive(DENV-1)	1	DENV-1	2024-07-16 13:55:00	21.54
VHF-24-198	2024-07-15	29	Alive	Female	33		1	1	0	0	0	1	0	1	0	0	0	0	0	Plasma	Negative	0		2024-07-16 13:55:00
VHF-24-199	2024-07-15	29	Alive	Male	52		1	1	0	0	0	1	0	1	0	0	0	0	0	Serum	positive	1		2024-07-16 13:55:00	39.01
VHF-24-200	2024-07-15	29	Alive	Male	6		1	1	0	1	0	1	0	1	0	0	0	0	0	Serum	Negative	0		2024-07-16 13:55:00
VHF-24-201	2024-07-15	29	Alive	Male	13		0	1	0	0	0	0	0	0	0	0	1			Serum	Negative	0		2024-07-16 13:55:00
VHF-24-202	2024-07-15	29	Alive	Female	25		1	1	0	1	0	1	1	1	0	0	0	0	0	Serum	positive	1		2024-07-16 13:55:00	35.2
VHF-24-203	2024-07-15	29	Alive	Female	26		0	1	0	0	0	1	0	1	0	0	1	0	0	Serum	Negative	0		2024-07-16 13:55:00
VHF-24-204	2024-07-15	29	Alive	Male	16		1	1	0	0	0	0	1	1	0	0	0	0	0	Serum	Negative	0		2024-07-16 13:55:00
VHF-24-205	2024-07-15	29	Alive	Male	19		1	1	0	0	0	1	1	1	0	0	0	0	0	Serum	Negative	0		2024-07-16 13:55:00
VHF-24-206	2024-07-15	29	Alive	Female	27		1	1	0	1	0	1	1	1	0	0	0	0	0	Serum	Negative	0		2024-07-16 13:55:00
VHF-24-207	2024-07-15	29	Alive	Female	45		1	1	0	1	0	0	0	1	0	0	0	1	0	Serum	Negative	0		2024-07-16 13:55:00
VHF-24-208	2024-07-15	29	Alive	Male	16		0	1	0	0	0	0	0	1	0	0	0	0	0	Serum	Negative	0		2024-07-16 13:55:00
VHF-24-209	2024-07-15	29	Alive	Male	62		0	0	0	0	0	1	0	1	0	0	0	0	0	Serum	Negative	0		2024-07-16 09:00:00
VHF-24-210	2024-07-15	29	Alive	Male	69		0	0	0	0	0	1	0	1	0	0	0	0	0	Serum	Negative	0		2024-07-16 09:00:00
VHF-24-211	2024-07-15	29	Alive	Male	42		0	0	0	0	0	1	1	1	0	0	0	0	0	Serum	Negative	0		2024-07-16 09:00:00
VHF-24-212	2024-07-15	29	Alive	Male	23		0	1	1	0	1	1	0	1	1	0	0	0	1	Serum	Negative	0		2024-07-16 09:00:00
VHF-24-213	2024-07-15	29	Alive	Male	26		1	1	0	0	0	0	1	1	0	0	0	0	0	Serum	Negative	0		2024-07-16 09:00:00
VHF-24-079B	2024-07-15	29	Alive	Female	25		1	1	0	0	0	0	0	1	0	0	0	0	0	Serum	Positive	1		2024-07-16 09:00:00	30.3
VHF-24-080B	2024-07-15	29	Alive	Male	42		0	0	0	0	0	0	0	1	0	0	1	0	0	Serum	Negative	0		2024-07-16 09:00:00
VHF-24-214	2024-07-15	29	Alive	Female	19															Plasma	Negative	0		2024-07-16 09:00:00
VHF-24-215	2024-07-15	29	Alive	Male	47	2024-07-14	1	1	0	0	0	1	0	1	0	0	0	0	0	Serum, Plasma	Negative	0		2024-07-16 09:00:00
VHF-24-216	2024-07-15	29	Alive	Female	51	2024-07-15	1	0	0	0	0	0	1	0	0	0	0	0	0	Serum, Plasma	Negative	0		2024-07-16 09:00:00
VHF-24-217	2024-07-15	29	Alive	Male	39	2024-07-15	1	1	0	0	0	0	0	0	0	0	0	0	0	Serum	Negative	0		2024-07-16 14:45:00
VHF-24-218	2024-07-16	29	Alive	Male	41	2024-07-15	1	1	1	1	1	1	1	1	1	1	0	0	0	Serum	Negative	0		2024-07-16 14:45:00
VHF-24-219	2024-07-16	29	Alive	Female	38	2024-07-15	1	1	0	1	0	1	1	1	0	0	0	0	1	Plasma	Negative	0		2024-07-17 10:00:00
VHF-24-220	2024-07-16	29	Alive	Female	30	2024-07-15	0	1	1	0	0	0	0	0	0	0	0	0	0	Plasma	Negative	0		2024-07-17 10:00:00
VHF-24-221	2024-07-16	29	Alive	Female	7	2024-07-15	1	1	1	0	0	0	0	1	0	0	0	0	0	Serum	Negative	0		2024-07-17 10:00:00
VHF-24-222	2024-07-16	29	Alive	Female	35	2024-07-14	1	1	0	0	0	1	0	1	0	0	0	0	0	Serum	Negative	0		2024-07-17 10:00:00
VHF-24-223	2024-07-16	29	Alive	Female	37	2024-07-14	1	1	1	0	0	1	0	1	0	0	0	0	0	Serum	Negative	0		2024-07-17 10:00:00
VHF-24-224	2024-07-16	29	Alive	Male	12	2024-07-16	0	0	0	0	0	0	0	0	0	0	0	0	1	Plasma	Negative	0		2024-07-17 10:00:00
VHF-24-225	2024-07-16	29	Alive	Male	51	2024-07-16	1	1	0	1	0	0	0	0	1	0	0	0	0	Plasma	Negative	0		2024-07-17 10:00:00
VHF-24-226	2024-07-16	29	Alive	Female	16	2024-07-15	1	0	1	1	0	1	0	1	0	0	0	0	0	Plasma	Negative	0		2024-07-17 10:00:00
VHF-24-227	2024-07-16	29	Alive	Female	37	2024-07-15	1	0	0	1	0	0	0	1	0	0	0	0	0	Plasma	Positive	1		2024-07-17 10:00:00	23.989
VHF-24-228	2024-07-16	29	Alive	Male	14		0	1	1	1	0	0	1	1	0	0	0	0	0	Serum	Negative	0		2024-07-17 10:00:00
VHF-24-229	2024-07-16	29	Alive	Male	23	2024-07-15	1	1	0	0	0	0	0	1	0	0	0	0	0	serum	Negative	0		2024-07-17 10:00:00
VHF-24-230	2024-07-16	29	Alive	Female	21	2024-07-15	1	1	1	1	1	1	1	1	0	0	0	0	0	Plasma	Negative	0		2024-07-17 10:00:00
VHF-24-231	2024-07-16	29	Alive	Male	17	2024-07-15	1	1	0	0	0	1	0	1	0	0	0	0	0	Plasma	positive(DENV-1)	1	DENV-1	2024-07-17 10:00:00	16.55
VHF-24-232	2024-07-16	29	Alive	Female	44	2024-07-15	0	1	1	0	1	0	1	1	0	1	0	0	0	Plasma	positive	1		2024-07-17 10:00:00	36.31
VHF-24-233	2024-07-16	29	Alive	Female	38	2024-07-15	1	1	1	1	0	0	0	0	0	0	1	0	0	Plasma	Negative	0		2024-07-17 10:00:00
VHF-24-234	2024-07-16	29	Alive	Female	62	2024-07-15	1	1	1	1	0	1	1	1	1	0	0	0	0	Plasma	positive	1		2024-07-17 10:00:00	29.88
VHF-24-235	2024-07-16	29	Alive	Male	28	2024-07-13	1	1	0	1	0	0	1	1	1	0	0	1	0	Plasma	positive	1		2024-07-17 10:00:00	40.88
VHF-24-236	2024-07-16	29	Alive	Female	43	2024-07-15	1	1	0	0	0	0	0	1	0	0	0	0	0	Plasma	positive(DENV-1)	1	DENV-1	2024-07-17 10:00:00	16.43
VHF-24-237	2024-07-16	29	Alive	Female	75	2024-07-15	1	1	0	1	0	1	1	1	0	0	0	0	0	Plasma	positive	1		2024-07-17 10:00:00	38.42
VHF-24-238	2024-07-16	29	Alive	Female	74	2024-07-15	0	1	1	0	0	0	1	0	0	0	0	0	0	Plasma	positive	1		2024-07-17 10:00:00	35.54
VHF-24-239	2024-07-16	29	Alive	Male	2	2024-07-15	1	1	1	1	0	0	1	0	0	0	0	0	0	Plasma	positive(DENV-1)	1	DENV-1	2024-07-17 10:00:00	20.62
VHF-24-240	2024-07-16	29	Alive	Female	15		0	1	1	1	1	1	1	1	1	0	0	0	1	Plasma	positive	1		2024-07-17 10:00:00	33.58
VHF-24-241	2024-07-16	29	Alive	Female	3	2024-07-15	1	1	1	1	0	0	0	0	0	0	0	0	0	Plasma	positive	1		2024-07-17 10:00:00	27.01
VHF-24-242	2024-07-16	29	Alive	Female	49	2024-07-15	1	0	0	1	0	0	1	1	0	0	0	0	0	Plasma	positive	1		2024-07-17 10:00:00	37.53
VHF-24-243	2024-07-16	29	Alive	Male	37		0	0	0	0	0	1	0	1	0	0	0	0	0	serum	Negative	0		2024-07-17 10:00:00
VHF-24-244	2024-07-16	29	Alive	Female	32		1	1	0	0	0	1	0	1	0	0	0	1	0	serum	Negative	0		2024-07-17 10:00:00
VHF-24-245	2024-07-16	29	Alive	Female	30		1	1	0	0	0	0	0	1	0	0	0	0	0	serum	positive	1		2024-07-17 10:00:00	39.6
VHF-24-246	2024-07-16	29	Alive	Male	5		1	1	0	0	0	0	0	1	0	0	0	0	0	serum	Negative	0		2024-07-17 10:00:00
VHF-24-247	2024-07-16	29	Alive	Female	8	2024-07-15	1	1	1	1	0	1	1	0	0	1	0	0	0	serum	positive	1		2024-07-17 10:00:00	34.77
VHF-24-248	2024-07-16	29	Alive	Female	35		1	1	0	0	0	0	0	1	0	0	0	0	0	serum	positive (DENV-1)	1	DENV-1	2024-07-17 10:00:00	23.09
VHF-24-249	2024-07-16	29	Alive	Female	9		1	1	0	0	0	0	0	1	0	0	0	0	0	Serum	positive	1		2024-07-17 10:00:00	26.85
VHF-24-250	2024-07-16	29	Alive	Female	22		1	1	0	1	0	1	0	1	0	0	1	0	0	serum	positive(DENV-1)	1	DENV-1	2024-07-17 10:00:00	19.65
VHF-24-251	2024-07-16	29	Alive	Male	18		1	1	1	1	1	1	1	1	1	0	0	0	0	serum	positive	1		2024-07-17 10:00:00	32.66
VHF-24-252	2024-07-16	29	Alive	Female	31		1	1	1	1	0	1	0	0	0	0	0	0	0	serum	Negative	0		2024-07-17 10:00:00
VHF-24-253	2024-07-16	29	Alive	Male	22		1	1	0	0	1	1	0	1	0	0	0	0	0	serum	negative	0		2024-07-17 10:00:00
VHF-24-254	2024-07-16	29	Alive	Female	43		0	1	0	0	0	1	1	1	0	0	0	0	0	serum	negative	0		2024-07-17 10:00:00
VHF-24-255	2024-07-16	29	Alive	Female	50		1	1	0	1	0	0	0	0	0	0	0	0	0	serum	negative	0		2024-07-17 15:00:00
VHF-24-256	2024-07-16	29	Alive	Female	39		1	1	0	0	0	0	0	0	0	0	0	0	1	serum	Positive	1		2024-07-17 15:00:00	37.06
VHF-24-257	2024-07-16	29	Alive	Male	42		1	1	0	1	0	0	0	0	0	0	0	0	0	serum	negative	0		2024-07-17 15:00:00
VHF-24-258	2024-07-16	29	Alive	Male	30		1	1	0	0	0	0	0	0	0	0	0	0	0	serum	positive	1		2024-07-17 15:00:00	31.36
VHF-24-259	2024-07-16	29	Alive	Male	42		1	0	1	1	1	0	0	0	0	0	0	0	0	serum	negative	0		2024-07-17 15:00:00
VHF-24-260	2024-07-16	29	Alive	Female	26		0	1	0	0	0	0	1	0	0	0	1	0	0	serum	negative	0		2024-07-17 15:00:00
VHF-24-261	2024-07-16	29	Alive	Male	62															plasma	negative	0		2024-07-17 15:00:00
VHF-24-262	2024-07-16	29	Alive	Female	52	2024-07-10														plasma	negative	0		2024-07-17 15:00:00
VHF-24-263	2024-07-16	29	Alive	Male	72	2024-07-15														plasma	negative	0		2024-07-17 15:00:00
VHF-24-264	2024-07-16	29	Alive	Female	19	2024-07-15														plasma	negative	0		2024-07-17 15:00:00
VHF-24-265	2024-07-16	29	Alive	Male	88	2024-07-15														plasma	negative	0		2024-07-17 15:00:00
VHF-24-266	2024-07-16	29	Alive	Female	44	2024-07-15														Plasma	negative	0		2024-07-17 15:00:00
VHF-24-267	2024-07-16	29	Alive	Female	40	2024-07-09														Plasma	negative	0		2024-07-17 15:00:00
VHF-24-268	2024-07-16	29	Alive	Female	35	2024-07-15														Plasma	negative	0		2024-07-17 15:00:00
VHF-24-269	2024-07-16	29	Alive	Female	57	2024-07-10														Plasma	negative	0		2024-07-17 15:00:00
VHF-24-270	2024-07-16	29	Alive	Female	53	2024-07-15														Plasma	negative	0		2024-07-17 15:00:00
VHF-24-271	2024-07-16	29	Alive	Female	66	2024-07-15														Plasma	negative	0		2024-07-17 15:00:00
VHF-24-272	2024-07-16	29	Alive	Female	54	2024-07-15														Plasma	negative	0		2024-07-17 15:00:00
VHF-24-273	2024-07-16	29	Alive	Female	31	2024-07-10														Plasma	negative	0		2024-07-17 15:00:00
VHF-24-274	2024-07-16	29	Alive	Female	55	2024-07-15														Plasma	negative	0		2024-07-17 15:00:00
VHF-24-275	2024-07-16	29	Alive	Female	41	2024-07-15														Plasma	negative	0		2024-07-17 15:00:00
VHF-24-276	2024-07-16	29	Alive	Female	55	2024-07-15														Plasma	negative	0		2024-07-17 15:00:00
VHF-24-277	2024-07-16	29	Alive	Female	69	2024-07-15														Plasma	negative	0		2024-07-17 15:00:00
VHF-24-278	2024-07-16	29	Alive	Female	28	2024-07-15														Plasma	negative	0		2024-07-17 15:00:00
VHF-24-279	2024-07-16	29	Alive	Female	67	2024-07-15														Plasma	negative	0		2024-07-17 15:00:00
VHF-24-280	2024-07-16	29	Alive	Female	42	2024-07-15														Plasma	negative	0		2024-07-17 15:00:00
VHF-24-281	2024-07-16	29	Alive	Female	50	2024-07-15														Plasma	negative	0		2024-07-17 15:00:00
VHF-24-282	2024-07-16	29	Alive	Male	28	2024-07-15														Plasma	negative	0		2024-07-17 15:00:00
VHF-24-283	2024-07-16	29	Alive	Female	23	2024-07-15														Plasma	negative	0		2024-07-17 15:00:00
VHF-24-284	2024-07-16	29	Alive	Male	24	2024-07-15														Plasma	negative	0		2024-07-17 15:00:00
VHF-24-285	2024-07-16	29	Alive	Female	65	2024-07-15														Plasma	negative	0		2024-07-17 15:00:00
VHF-24-286	2024-07-16	29	Alive	Male	84	2024-07-15														Plasma	negative	0		2024-07-17 15:00:00
VHF-24-287	2024-07-16	29	Alive	Male	52	2024-07-15														Plasma	negative	0		2024-07-17 15:00:00
VHF-24-288	2024-07-16	29	Alive	Male	40	2024-07-15														Plasma	negative	0		2024-07-17 15:00:00
VHF-24-289	2024-07-16	29	Alive	Female	67	2024-07-15														Plasma	negative	0		2024-07-17 15:00:00
VHF-24-290	2024-07-16	29	Alive	Male	68	2024-07-15														Plasma	negative	0		2024-07-17 15:00:00
VHF-24-291	2024-07-16	29	Alive	Male	39	2024-07-15														Plasma	negative	0		2024-07-17 15:00:00
VHF-24-292	2024-07-16	29	Alive	Female	36	2024-07-15														Plasma	negative	0		2024-07-17 15:00:00
VHF-24-293	2024-07-16	29	Alive	Male	74	2024-07-15														Plasma	negative	0		2024-07-17 15:00:00
VHF-24-294	2024-07-16	29	Alive	Female	64	2024-07-15														Plasma	negative	0		2024-07-17 15:00:00
VHF-24-295	2024-07-16	29	Alive	Female	75	2024-07-15														Plasma	negative	0		2024-07-17 15:00:00
VHF-24-296	2024-07-16	29	Alive	Female	70	2024-07-15														Plasma	negative	0		2024-07-17 15:00:00
VHF-24-297	2024-07-16	29	Alive	Female	23	2024-07-15														Plasma	negative	0		2024-07-17 15:00:00
VHF-24-298	2024-07-16	29	Alive	Female	39	2024-07-15														Plasma	negative	0		2024-07-17 15:00:00
VHF-24-299	2024-07-16	29	Alive	Male	76	2024-07-15														Plasma	negative	0		2024-07-17 15:00:00
VHF-24-300	2024-07-16	29	Alive	Female	39	2024-07-15														Plasma	negative	0		2024-07-17 15:00:00
VHF-24-301	2024-07-16	29	Alive	Female	36	2024-07-15														Plasma	negative	0		2024-07-17 15:00:00
VHF-24-302	2024-07-16	29	Alive	Male	3	2024-07-16														Plasma	Negative	0		2024-07-17 15:00:00
VHF-24-303	2024-07-16	29	Alive	Female	40	2024-07-16	1	1	0	0	0	0	0	0	0	0	0	0	0	Plasma	Negative	0		2024-07-18 11:30:00
VHF-24-304	2024-07-16	29	Alive	Female	63	2024-07-16														Plasma	Negative	0		2024-07-18 11:30:00
VHF-24-305	2024-07-16	29	Alive	Female	34	2024-07-16	1	1	1	0	0	0	0	0	0	0	0	0	0	Plasma	Positive	1		2024-07-18 11:30:00	35.5
VHF-24-306	2024-07-16	29	Alive	Female	42	2024-07-16	1	1	0	0	0	1	0	0	0	0	0	0	0	Plasma	Positive	1		2024-07-18 11:30:00	37.7
VHF-24-307	2024-07-16	29	Alive	Female	5	2024-07-16	1	1	1	0	0	0	0	0	0	0	0	0	0	Plasma	Negative	0		2024-07-18 11:30:00
VHF-24-308	2024-07-16	29	Alive	Female	25	2024-07-16	1	1	0	1	0	0	1	0	0	0	0	0	0	Plasma	Positive	1		2024-07-18 11:30:00	35.9
VHF-24-309	2024-07-16	29	Alive	Female	22	2024-07-16	1	1	0	0	0	0	1	0	0	0	0	0	0	Plasma	Negative	0		2024-07-18 11:30:00
VHF-24-310	2024-07-16	29	Alive	Female	31	2024-07-16	1	1	1	0	0	0	0	0	0	0	0	0	0	Plasma	Positive	1		2024-07-18 11:30:00	41.7
VHF-24-311	2024-07-16	29	Alive	Female	39	2024-07-16	1	1	0	0	0	0	0	0	0	0	0	0	0	Plasma	Positive	1		2024-07-18 11:30:00	33.9
VHF-24-312	2024-07-16	29	Alive	Male	14	2024-07-16	1	0	0	0	0	0	0	0	0	0	0	0	0	Plasma	Positive	1		2024-07-18 11:30:00	33.6
VHF-24-313	2024-07-16	29	Alive	Female	3	2024-07-16	1	1	0	0	0	0	0	0	0	0	0	0	0	Plasma	Negative	0		2024-07-18 11:30:00
VHF-24-314	2024-07-17	29	Alive	Male	65	2024-07-15	1	1	1	0	0	0	0	0	0	0	0	0	0	Plasma	Negative	0		2024-07-18 11:30:00
VHF-24-315	2024-07-17	29	Alive	Female	42	2024-07-15	1	1	1	0	0	0	0	0	0	0	0	0	0	Plasma	Negative	0		2024-07-18 11:30:00
VHF-24-316	2024-07-17	29	Alive	Male	6	2024-07-16	1	1	1	1	0	0	0	0	0	0	0	0	0	Plasma	Negative	0		2024-07-18 11:30:00
VHF-24-317	2024-07-17	29	Alive	Male	30	2024-07-17	1	1	1	1	0	1	0	1	0	0	0	0	0	Plasma	Negative	0		2024-07-18 11:30:00
VHF-24-318	2024-07-17	29	Alive	Female	3	2024-07-16	1	1	1	1	0	1	0	0	1	1	0	0	1	serum	Negative	0		2024-07-18 11:30:00
VHF-24-319	2024-07-17	29	Alive	Male	5	2024-07-16	1	1	1	0	0	1	0	1	0	1	0	0	1	serum	Negative	0		2024-07-18 11:30:00
VHF-24-320	2024-07-17	29	Alive	Male	8	2024-07-16	1	1	1	0	1	0	0	1	0	0	0	0	1	serum	Negative	0		2024-07-18 11:30:00
VHF-24-321	2024-07-17	29	Alive	Male	28	2024-07-16	1	1	0	0	0	1	0	1	0	0	0	0	0	serum	Negative	0		2024-07-18 11:30:00
VHF-24-322	2024-07-17	29	Alive	Male	17	2024-07-16	1	1	0	1	1	0	0	1	1	1	0	0	1	serum	Negative	0		2024-07-18 11:30:00
VHF-24-323	2024-07-17	29	Alive	Female	24	2024-07-16														Serum	Negative	0		2024-07-18 11:30:00
VHF-24-324	2024-07-17	29	Dead	male	11	2024-07-15														serum	Negative	0		2024-07-18 11:30:00
VHF-24-325	2024-07-17	29	Alive	male	38	2024-07-15	1	1	0	0	0	1	0	1	0	0	0	0	0	serum	Positive	1		2024-07-18 11:30:00	39.2
VHF-24-326	2024-07-17	29	Alive	male	24	2024-07-15	1	1	1	0	0	0	1	0	0	0	0	0	0	serum	Negative	0		2024-07-18 11:30:00
VHF-24-327	2024-07-17	29	Alive	Female	21	2024-07-15														Serum	Negative	0		2024-07-18 11:30:00
VHF-24-328	2024-07-17	29	Alive	male	11	2024-07-15	1	1	0	0	0	0	0	0	0	0	0	0	1	serum	Negative	0		2024-07-18 11:30:00
VHF-24-329	2024-07-17	29	Alive	Female	5	2024-07-15	1	0	0	0	0	0	0	1	0	1	1	0	1	serum	Negative	0		2024-07-18 11:30:00
VHF-24-330	2024-07-17	29	Alive	Female	10	2024-07-16	1	1	1	0	0	0	0	0	0	0	0	0	1	serum	Negative	0		2024-07-18 11:30:00
VHF-24-331	2024-07-17	29	Alive	male	17		1	1	1	0	0	0	0	1	0	0	0	0	0	serum	Negative	0		2024-07-18 11:30:00
VHF-24-332	2024-07-17	29	Alive	Female	33		0	1	0	0	0	0	0	0	0	1	0	0	0	Plasma	Negative	0		2024-07-18 11:30:00
VHF-24-333	2024-07-17	29	Alive	male	50	2024-07-15	1	1	1	0	0	0	0	1	0	0	0	0	0	Serum	Negative	0		2024-07-18 11:30:00
VHF-24-334	2024-07-17	29	Alive	male	8	2024-07-15	1	1	0	0	0	0	0	0	0	0	0	0	1	serum	Negative	0		2024-07-18 11:30:00
VHF-24-335	2024-07-17	29	Alive	male	38	2024-07-15	1	1	0	0	0	0	0	1	0	0	0	0	0	serum	Negative	0		2024-07-18 11:30:00
VHF-24-336	2024-07-17	29	Alive	male	3	2024-07-17	1	1	1	0	0	0	0	0	0	0	0	0	1	Plasma, Serum	Negative	0		2024-07-18 11:30:00
VHF-24-337	2024-07-17	29	Alive	male	50		1							1						Serum	Negative	0		2024-07-18 11:30:00
VHF-24-338	2024-07-17	29	Alive	male	64		1	1												Serum	Negative	0		2024-07-18 11:30:00
VHF-24-339	2024-07-17	29	Alive	male	60							1		1						Serum	Negative	0		2024-07-18 11:30:00
VHF-24-340	2024-07-17	29	Alive	Female	29		1	1												Serum	Negative	0		2024-07-18 11:30:00
VHF-24-341	2024-07-17	29	Alive	Female	16		1					1								Serum	Negative	0		2024-07-18 11:30:00
VHF-24-342	2024-07-17	29	Alive	Female	69		1	1												Serum	Negative	0		2024-07-18 11:30:00
VHF-24-343	2024-07-17	29	N/A	Female	73		0	1			1			1						Serum	Negative	0		2024-07-18 11:30:00
VHF-24-344	2024-07-17	29	Alive	Female	75		0													Serum	Negative	0		2024-07-18 11:30:00
VHF-24-345	2024-07-17	29	Alive	Female	33		1	1												Serum	Negative	0		2024-07-18 11:30:00
VHF-24-346	2024-07-17	29	Alive	Female	13		1	1												Serum	Negative	0		2024-07-18 11:30:00
VHF-24-347	2024-07-17	29	Alive	Female	90		1	1			1									Serum	Negative	0		2024-07-18 11:30:00
VHF-24-348	2024-07-17	29	Alive	Female	80		1							1						Serum	Negative	0		2024-07-18 11:30:00
VHF-24-349	2024-07-17	29	Alive	Female	60		1	1						1						Serum	Negative	0		2024-07-18 11:30:00
VHF-24-350	2024-07-17	29	Alive	Female	75		1	1			1									Serum	Negative	0		2024-07-18 11:30:00
VHF-24-351	2024-07-17	29	N/A	Female	61		1	1						1						Serum	Negative	0		2024-07-18 11:30:00
VHF-24-352	2024-07-17	29	Alive	Female	65		1	1						1						Serum	Negative	0		2024-07-18 11:30:00
VHF-24-353	2024-07-17	29	Alive	Female	58		1	1		1										Serum	Negative	0		2024-07-18 11:30:00
VHF-24-354	2024-07-17	29	Alive	Female	70			1				1		1						Serum	Negative	0		2024-07-18 11:30:00
VHF-24-355	2024-07-17	29	N/A	male	65			1						1						Serum	Negative	0		2024-07-18 11:30:00
VHF-24-356	2024-07-17	29	N/A	Female	17			1						1						Serum	Negative	0		2024-07-18 11:30:00
VHF-24-357	2024-07-17	29	N/A	Female	45		1	1						1						Serum	Negative	0		2024-07-18 11:30:00
VHF-24-358	2024-07-17	29	N/A	male	39			1				1		1						Serum	Negative	0		2024-07-18 11:30:00
VHF-24-359	2024-07-17	29	N/A	male	54		1	1						1						Serum	Negative	0		2024-07-18 11:30:00
VHF-24-360	2024-07-17	29	N/A	male	52		1	1						1						Serum	Negative	0		2024-07-18 11:30:00
VHF-24-361	2024-07-17	29	N/A	male	5			1		1										Serum	Negative	0		2024-07-18 11:30:00
VHF-24-362	2024-07-17	29	N/A	Female	31		1	1						1						Serum	Negative	0		2024-07-18 11:30:00
VHF-24-363	2024-07-17	29	N/A	female	71		1	1						1						Serum	Negative	0		2024-07-18 11:30:00
VHF-24-364	2024-07-17	29	N/A	male	34			1			1			1						Serum	Negative	0		2024-07-18 11:30:00
VHF-24-365	2024-07-17	29	N/A	female	66		1	1						1						Serum	Negative	0		2024-07-18 11:30:00
VHF-24-366	2024-07-17	29	Alive	female	72		1	1						1						Serum	Negative	0		2024-07-18 11:30:00
VHF-24-367	2024-07-17	29	Alive	female	13		1	1						1						Serum	Negative	0		2024-07-18 11:30:00
VHF-24-368	2024-07-17	29	Alive	female	61		1	1						1						Serum	Negative	0		2024-07-18 11:30:00
VHF-24-369	2024-07-17	29	N/A	male	46		1	1				1								Serum	Negative	0		2024-07-18 11:30:00
VHF-24-370	2024-07-17	29	Alive	female	71		1	1						1						Serum	Negative	0		2024-07-18 11:30:00
VHF-24-371	2024-07-17	29	Alive	male	47			1		1				1						Serum	Negative	0		2024-07-18 11:30:00
VHF-24-372	2024-07-17	29	Alive	male	56		1	1		1										Serum	Negative	0		2024-07-18 11:30:00
VHF-24-373	2024-07-17	29	Alive	male	59			1		1				1						Serum	Negative	0		2024-07-18 11:30:00
VHF-24-374	2024-07-17	29	Alive	female	64			1	1	1										Serum	Negative	0		2024-07-18 11:30:00
VHF-24-375	2024-07-17	29	Alive	female	41		1			1				1						Serum	Negative	0		2024-07-18 11:30:00
VHF-24-376	2024-07-17	29	Alive	male	7			1												Serum	Negative	0		2024-07-18 11:30:00
VHF-24-377	2024-07-17	29	Alive	male	50			1				1		1						Serum	Negative	0		2024-07-18 11:30:00
VHF-24-378	2024-07-17	29	N/A	male	4		1	1				1								Serum	Negative	0		2024-07-18 11:30:00
VHF-24-379	2024-07-17	29	Alive	male	50			1						1						Serum	Negative	0		2024-07-18 11:30:00
VHF-24-380	2024-07-17	29	N/A	male	16			1												Serum	Negative	0		2024-07-18 11:30:00
VHF-24-381	2024-07-17	29	N/A	male	16		1	1						1						Serum	Negative	0		2024-07-18 11:30:00
VHF-24-382	2024-07-17	29	N/A	female	54			1				1		1						Serum	Negative	0		2024-07-18 11:30:00
VHF-24-383	2024-07-17	29	N/A	Female	58		1	1						1						Serum	Negative	0		2024-07-18 11:30:00
VHF-24-384	2024-07-17	29	N/A	Female	34		1	1				1								Serum	Negative	0		2024-07-18 11:30:00
VHF-24-385	2024-07-17	29	N/A	male	41			1						1						Serum	Negative	0		2024-07-18 11:30:00
VHF-24-386	2024-07-17	29	N/A	male	66			1				1								Serum	positive	1		2024-07-18 11:30:00	35.7
VHF-24-387	2024-07-17	29	N/A	male	74		1			1										Serum	Negative	0		2024-07-18 11:30:00
VHF-24-388	2024-07-17	29	N/A	Female	49			1												Serum	Negative	0		2024-07-18 11:30:00
VHF-24-389	2024-07-17	29	N/A	Female	60			1												Serum	Negative	0		2024-07-18 11:30:00
VHF-24-390	2024-07-17	29	N/A	Female	52			1				1								Serum	Negative	0		2024-07-18 11:30:00
VHF-24-391	2024-07-17	29	N/A	Female	47		1	1												Serum	Negative	0		2024-07-18 11:30:00
VHF-24-392	2024-07-17	29	N/A	Female	57			1						1						Serum	Positive	1		2024-07-18 11:30:00	37.5
VHF-24-393	2024-07-17	29	N/A	Female	30															Serum	Negative	0		2024-07-18 11:30:00
VHF-24-394	2024-07-17	29	N/A	Female	40															Serum	Negative	0		2024-07-18 11:30:00
VHF-24-395	2024-07-17	29	N/A	male	65															Serum	Negative	0		2024-07-18 11:30:00
VHF-24-396	2024-07-17	29	Alive	Male	6		1	1						1						Serum	Positive	1		2024-07-19 12:30:00
VHF-24-397	2024-07-17	29	N/A	Female	14		1													Serum	Negative	0		2024-07-19 12:30:00
VHF-24-398	2024-07-17	29	N/A	Male	10		1													Serum	Negative	0		2024-07-19 12:30:00
VHF-24-399	2024-07-17	29	N/A	Female	14		1	1												Serum	Negative	0		2024-07-19 12:30:00
VHF-24-400	2024-07-17	29	N/A	Female	12		1	1												Serum	Negative	0		2024-07-19 12:30:00
VHF-24-401	2024-07-17	29	N/A	Female	65		1	1						1						Serum	Negative	0		2024-07-19 12:30:00
VHF-24-402	2024-07-17	29	Alive	Female	42	2024-07-16	1	1	1	1	0	1	0	1	1	1	0	0	1	Serum	Negative	0		2024-07-18 11:30:00
VHF-24-403	2024-07-17	29	Alive	Female	40	2024-07-16	1	1	0	1	1	1	0	1	0	0	0	0	0	serum	Positive	1		2024-07-18 11:30:00	39.9
VHF-24-404	2024-07-17	29	Alive	Female	53	2024-07-16	1	1	1	1	0	1	0	1	0	0	1	0	0	Serum	Negative	0		2024-07-18 11:30:00
VHF-24-405	2024-07-17	29	Alive	Male	41		1	1	0	1	1	1	1	1	1	0	0	0	1	Serum	Negative	0		2024-07-18 11:30:00
VHF-24-406	2024-07-17	29	Alive	Male	54		1	1	1	1	1	1	1	1	1	0	0	0	0	Serum	Negative	0		2024-07-18 11:30:00
VHF-24-407	2024-07-17	29	Alive	Female	23	2024-07-16	1	1	1	1	1	1	0	0	1	1	0	1	1	Serum	Negative	0		2024-07-19 12:30:00
VHF-24-408	2024-07-17	29	Alive	Male	2		1	1	0	1	1	1	0	0	0	1	0	1	0	Serum	Negative	0		2024-07-19 12:30:00
VHF-24-409	2024-07-17	29	Alive	Female	31	2024-07-16	0	1	0	0	0	1	1	1	0	0	0	0	0	Serum	Negative	0		2024-07-19 12:30:00
VHF-24-410	2024-07-17	29	Alive	Male	22	2024-07-16	0	1	0	0	0	1	1	1	0	0	0	0	0	Serum	Negative	0		2024-07-19 12:30:00
VHF-24-411	2024-07-17	29	Alive	Male	32		1	1	1	1	0	1	1	1	0	0	0	0	0	Plasma	Negative	0		2024-07-19 12:30:00
VHF-24-412	2024-07-17	29	Alive	Female	23		1	1	1	1	1	1	1	1	0	0	0	0	0	Plasma	Negative	0		2024-07-19 12:30:00
VHF-24-413	2024-07-17	29	Alive	Female	10		1	1	1	1	1	1	1	1	0	0	0	0	0	Plasma	Negative	0		2024-07-19 12:30:00
VHF-24-414	2024-07-17	29	Alive	Female	22		1	1	1	1	1	1	1	1	0	0	0	0	0	Plasma	Negative	0		2024-07-19 12:30:00
VHF-24-415	2024-07-17	29	Alive	Female	26		1	1	1	1	1	1	1	1	0	0	0	0	0	Plasma	Negative	0		2024-07-19 12:30:00
VHF-24-416	2024-07-17	29	Alive	Male	45		0	1	1	1	1	1	1	1	1	0	0	0	0	Plasma	Negative	0		2024-07-19 12:30:00
VHF-24-417	2024-07-17	29	Alive	Female	41	2024-07-15	1	1	1	1	1	1	1	1	0	0	0	0	0	Plasma	Negative	0		2024-07-19 12:30:00
VHF-24-418	2024-07-17	29	Alive	Male	12	2024-07-15	1	1	1	1	1	1	1	1	0	0	0	0	0	Plasma	Negative	0		2024-07-19 12:30:00
VHF-24-419	2024-07-17	29	Alive	Male	4	2024-07-15	1	1	1	1	1	1	1	1	0	0	1	0	0	Plasma	Negative	0		2024-07-19 12:30:00
VHF-24-420	2024-07-17	29	Alive	Female	40	2024-07-15	1	1	1	1	1	1	1	1	0	0	0	0	0	Plasma	Negative	0		2024-07-19 12:30:00
VHF-24-421	2024-07-17	29	Alive	Female	18	2024-07-15	1	1	1	1	1	1	1	1	0	0	0	0	0	Plasma	Negative	0		2024-07-19 12:30:00
VHF-24-422	2024-07-17	29	Alive	Female	41	2024-07-15	1	1	1	1	1	1	1	1	1	0	0	0	0	Plasma	Negative	0		2024-07-18 11:30:00
VHF-24-423	2024-07-17	29	Alive	Female	6	2024-07-15	1	1	1	1	1	1	1	1	0	1	0	0	0	Plasma	Negative	0		2024-07-18 11:30:00
VHF-24-424	2024-07-17	29	Alive	Female	41	2024-07-15	1	1	1	1	1	1	1	1	1	0	0	0	0	Plasma	Negative	0		2024-07-18 11:30:00
VHF-24-425	2024-07-17	29	Alive	Female	4	2024-07-15	1	1	1	1	1	1	1	1	0	0	0	0	0	Plasma	Negative	0		2024-07-18 11:30:00
VHF-24-426	2024-07-17	29	Alive	Female	70	2024-07-15	1	1	1	1	1	1	1	1	1	0	0	0	0	Plasma	Positive	1		2024-07-18 11:30:00	41.7
VHF-24-427	2024-07-17	29	Alive	Female	37	2024-07-15	1	1	1	1	1	1	1	1	1	0	0	0	0	Plasma	Negative	0		2024-07-18 11:30:00
VHF-24-428	2024-07-17	29	Alive	Female	24	2024-07-15	1	1	1	1	1	1	1	1	1	0	0	0	0	Plasma	Negative	0		2024-07-18 11:30:00
VHF-24-429	2024-07-17	29	Alive	Female	52	2024-07-15	1	1	1	1	1	1	1	0	1	0	0	0	0	Plasma	Negative	0		2024-07-18 11:30:00
VHF-24-430	2024-07-17	29	Alive	Female	34	2024-07-15	1	1	1	0	0	1	1	1	0	0	0	0	0	Plasma	Negative	0		2024-07-18 11:30:00
VHF-24-431	2024-07-17	29	Alive	Male	24	2024-07-15	1	1	1	1	0	1	1	1	0	0	0	0	0	Plasma	Positive	1		2024-07-18 11:30:00	35.7
VHF-24-432	2024-07-17	29	Alive	Female	23	2024-07-15	1	1	1	1	1	1	1	1	0	0	0	0	0	Plasma	Negative	0		2024-07-18 11:30:00
VHF-24-433	2024-07-17	29	Alive	Male	74	2024-07-15	1	1	1	1	1	1	1	1	0	0	0	0	0	Plasma	Positive	1		2024-07-18 11:30:00	36.6
VHF-24-434	2024-07-17	29	Alive	Female	51	2024-07-15	1	1	1	1	1	1	1	1	0	0	0	0	0	Plasma	Positive	1		2024-07-18 11:30:00	42
VHF-24-435	2024-07-17	29	Alive	Female	17	2024-07-15	1	1	1	0	0	1	1	1	0	0	0	0	0	Plasma	Negative	0		2024-07-18 11:30:00
VHF-24-436	2024-07-17	29	Alive	Female	26	2024-07-15	1	1	1	1	1	1	1	1	0	0	0	0	0	Plasma	Negative	0		2024-07-18 11:30:00
VHF-24-437	2024-07-17	29	Alive	Male	33	2024-07-15		1	1	1	1	1	1	1	0	0	0	0	0	Plasma	positive	1		2024-07-18 11:30:00	38.8
VHF-24-438	2024-07-17	29	Alive	Female	48	2024-07-15	1	1	1	1	1	1	1	1	0	0	0	0	0	Plasma	Negative	0		2024-07-18 11:30:00
VHF-24-439	2024-07-17	29	Alive	Female	42	2024-07-15	1	1		1	1	1	1	1	0	0	0	0	0	Plasma	Negative	0		2024-07-18 11:30:00
VHF-24-440	2024-07-17	29	Alive	Female	22	2024-07-15	1	1	1	1	1	1	1	0	0	0	0	0	0	Plasma	Negative	0		2024-07-18 11:30:00
VHF-24-441	2024-07-17	29	Alive	Male	39	2024-07-15	1	1	1	1	0	0	1	1	0	0	0	0	0	Plasma	Negative	0		2024-07-18 11:30:00
VHF-24-442	2024-07-17	29	Alive	Male	32	2024-07-15	1	1	1	0	1	1	0	0	0	0	0	0	0	Plasma	Negative	0		2024-07-18 11:30:00
VHF-24-443	2024-07-17	29	Alive	Female	36		1	1	1	1	0	1	0	1	0	1	0	0	0	Plasma	Negative	0		2024-07-18 11:30:00
VHF-24-444	2024-07-17	29	Alive	Female	29		1	1	1	1	1	1	1	1	0	0	0	0	0	Plasma	Positive	1		2024-07-18 11:30:00	41.3
VHF-24-445	2024-07-17	29	Alive	Male	52	2024-07-15	1	1	1	1	1	1	1	1	0	0	0	0	0	Plasma	Negative	0		2024-07-18 11:30:00
VHF-24-446	2024-07-17	29	Alive	Female	35		1	1	0	0	0	0	0	0	0	0	0	1	1	Serum	Negative	0		2024-07-19 12:30:00
VHF-24-447	2024-07-17	29	Alive	Male	3	2024-07-16	1	1	1	1	1	1	0	0	0	0	0	0	1	Serum	Negative	0		2024-07-20 19:23:00
VHF-24-448	2024-07-18	29	Alive	Female	29		1	1	0	0	0	1	0	1	0	0	0	1	0	Plasma, Serum	Negative	0		2024-07-20 19:23:00
VHF-24-449	2024-07-18	29	Alive	Male	0.7		1	0	1	0	1	0	0	0	0	0	0	1	0	Serum	Negative	0		2024-07-20 19:23:00
VHF-24-450	2024-07-18	29	Alive	Male	2		1	0	1	0	0	0	0	0	0	0	1	1	0	Serum	Negative	0		2024-07-20 19:23:00
VHF-24-451	2024-07-18	29	Alive	Male	29	2024-07-18	1	0	1	0	0	0	0	0	0	0	0	0	0	plasma	Negative	0		2024-07-18 11:30:00
VHF-24-452	2024-07-18	29	Alive	Male	52	2024-07-18	1	1	0	0	0	0	0	0	0	0	0	1	0	Plasma	Negative	0		2024-07-18 11:30:00
VHF-24-453	2024-07-18	29	Alive	Female	3	2024-07-18	1	0	0	0	0	0	0	0	0	0	0	1	1	Plasma	Negative	0		2024-07-18 11:30:00
VHF-24-454	2024-07-18	29	Alive	Female	43	2024-07-17	1	1	0	0	0	0	0	1	0	0	0	0	0	Serum	Negative	0		2024-07-18 11:30:00
VHF-24-455	2024-07-18	29	Alive	Male	30	2024-07-14	1	1	0	1	0	0	0	0	0	0	0	0	0	Plasma	Negative	0		2024-07-18 11:30:00
VHF-24-456	2024-07-18	29	Alive	Male	3	2024-07-16														Serum	Negative	0		2024-07-18 11:30:00
VHF-24-457	2024-07-18	29	Alive	Male	20	2024-07-16	1	1	0	0	0	0	0	0	0	0	0	0	0	Serum	Negative	0		2024-07-19 12:30:00
VHF-24-458	2024-07-18	29	Alive	Female	45	2024-07-16	1	1	1	0	0	1	1	1	0	1			1	Serum	Negative	0		2024-07-19 12:30:00
VHF-24-459	2024-07-18	29	Alive	Female	12		1	1	1	1	0	1	1				0	0	0	Plasma	Negative	0		2024-07-19 12:30:00
VHF-24-460	2024-07-18	29	Alive	Female	8			1	1	1	0						0	0	0	Plasma	Negative	0		2024-07-19 12:30:00
VHF-24-461	2024-07-18	29	Alive	Female	17		1	1	0	0	0	1	0	1	0	0	0	0	0	Plasma	Negative	0		2024-07-19 12:30:00
VHF-24-462	2024-07-18	29	Alive	Male	33	2024-07-15	1	1	0	1	0	0	0	1	0	0	0	0	0	Plasma	Negative	0		2024-07-19 12:30:00
VHF-24-463	2024-07-18	29	Alive	Male	38		1	1	0	0	0	1	0	0	0	0	0	0	0	Plasma	Negative	0		2024-07-19 12:30:00
VHF-24-464	2024-07-18	29	Alive	Female	5		1	1	0	0	0	0	1	0	0	0	0	0	0	Plasma	Negative	0		2024-07-19 12:30:00
VHF-24-465	2024-07-18	29	Alive	Female	70		1	1	0	1	0	0	0	0	0	0	0	0	0	Plasma	Negative	0		2024-07-19 12:30:00
VHF-24-466	2024-07-18	29	Alive	Male	7	2024-07-17	0	1	1	0	0	0	0	0	0	0	0	0	0	Serum	Negative	0		2024-07-19 12:30:00
VHF-24-467	2024-07-18	29	Alive	Male	27	2024-07-18	1	1	1	0	0	0	0	0	0	0	0	0	0	Serum	Negative	0		2024-07-19 12:30:00
VHF-24-468	2024-07-18	29	Alive	Male	25	2024-07-17	1	1	0	0	0	0	0	0	0	0	0	0	0	Serum	Negative	0		2024-07-19 12:30:00
VHF-24-469	2024-07-18	29	Alive	Female	24	2024-07-16														Plasma	Negative	0		2024-07-19 12:30:00
VHF-24-470	2024-07-18	29	Alive	Male	43	2024-07-17														Plasma	Negative	0		2024-07-19 12:30:00
VHF-24-471	2024-07-18	29	Alive	Male	7	2024-07-17														Plasma	Negative	0		2024-07-19 12:30:00
VHF-24-472	2024-07-18	29	Alive	Female	30	2024-07-16														Plasma	Negative	0		2024-07-19 12:30:00
VHF-24-473	2024-07-18	29	Alive	Female	67	2024-07-17														Plasma	Negative	0		2024-07-19 12:30:00
VHF-24-474	2024-07-18	29	Alive	Male	28	2024-07-16														plasma	Negative	0		2024-07-19 12:30:00
VHF-24-475	2024-07-18	29	Alive	Male	42	2024-07-17	1	1	0	0	0	0	0	1	0	0	0	0	0	serum	Negative	0		2024-07-19 12:30:00
VHF-24-476	2024-07-18	29	Alive	Male	50	2025-07-16														Plasma	Negative	0		2024-07-19 12:30:00
VHF-24-477	2024-07-18	29	Alive	Male	7	2024-07-16	1	1	0	0	0	0	0	0	0	0	0	0	0	serum	Negative	0		2024-07-19 12:30:00
VHF-24-478	2024-07-18	29	Alive	Male	4		1	0	0	0	0	0	0	0	0	0	0	0	1	serum and plasma	Negative	0		2024-07-19 12:30:00
VHF-24-479	2024-07-18	29	Alive	Female	37	2024-07-18	1	1	0	1	1	1	1	1	0	0	0	0	0	Serum	Negative	0		2024-07-19 12:30:00
VHF-24-480	2024-07-18	29	Alive	Male	31	2024-07-18		1	1	0	0	1	0	1	0	0	0	1	0	Serum	Negative	0		2024-07-19 12:30:00
VHF-24-481	2024-07-18	29	Alive	Male	45	2024-07-15	1	0	1	1	0	1		1	1	0	1			Serum	Negative	0		2024-07-19 12:30:00
VHF-24-482	2024-07-18	29	Alive	Female	34	2024-07-15	1	0	1	1	0	1	0	1	1	0	1			Serum	Negative	0		2024-07-19 12:30:00
VHF-24-483	2024-07-18	29	Alive	Male	30	2024-07-15	1	1	1	0	0	1	0	1	0	1	0			serum	Negative	0		2024-07-19 12:30:00
VHF-24-484	2024-07-18	29	Alive	Female	27	2024-07-15	1	1	0	0	0	1	0	1	0	0	0			Serum	Negative	0		2024-07-19 12:30:00
VHF-24-485	2024-07-18	29	Alive	Male	22	2024-07-15	1	0	1	0	0	0	0	1	0	0				Serum	Negative	0		2024-07-19 12:30:00
VHF-24-486	2024-07-18	29	Alive	Male	47	2024-07-15	1	1	1	0	0	1	0	1	0	0	0	0	0	Serum	Positive	1		2024-07-19 18:15:00	36.977
VHF-24-487	2024-07-18	29	Alive	Male	40	2024-07-15	1	1	1	1	1	1	1	1			0	0	0	Serum	Negative	0		2024-07-19 18:15:00
VHF-24-488	2024-07-18	29	Alive	Female	51	2024-07-15	1	1	1	0	0	1	1	1			0	0	0	Serum	Negative	0		2024-07-19 18:15:00
VHF-24-489	2024-07-18	29	Alive	Male	34	2024-07-15	1	1	1	1	0	1	1	1	0	0	0	0	0	Serum	Negative	0		2024-07-19 18:15:00
VHF-24-490	2024-07-18	29	Alive	Female	56	2024-07-15	1	1	1	1	1	0	0	1	0	0	0	0	0	Serum	Positive	1		2024-07-19 18:15:00	40.784
VHF-24-491	2024-07-18	29	Alive	Female	17	2024-07-15	1	1	1	0	1	0	0	0	0	0				Serum	Positive	1		2024-07-19 18:15:00	35.067
VHF-24-492	2024-07-18	29	Alive	Male	36	2024-07-15	1	1	1	0	1	0	0	1	0	0				Serum	Negative	0		2024-07-19 18:15:00
VHF-24-493	2024-07-18	29	Alive	Female	25	2024-07-15	1	1	1	0	1	1	0	1	0	0				Serum	Negative	0		2024-07-19 18:15:00
VHF-24-494	2024-07-18	29	Alive	Female	26	2024-07-15	1	1	0	1	0	1	0	1	0	0				Serum	Negative	0		2024-07-19 18:15:00
VHF-24-495	2024-07-18	29	Alive	Male	41	2024-07-15	1	1	0	1	0	1	1	0	0	0				Serum	Negative	0		2024-07-19 18:15:00
VHF-24-496	2024-07-18	29	Alive	Male	49	2024-07-15	1	1		1		1		1						Serum	Positive	1		2024-07-19 18:15:00	31.618
VHF-24-497	2024-07-18	29	Alive	Female	30	2024-07-15	1	1	1	1	0	1	1	1	0	0				Serum	Negative	0		2024-07-19 18:15:00
VHF-24-498	2024-07-18	29	Alive	Female	20	2024-07-15	1	1	1	1	1	0	1	1						Serum	Positive	1		2024-07-19 18:15:00	39.552
VHF-24-499	2024-07-18	29	Alive	Female	26	2024-07-15	1	1	1	0	1	0	0	1	0	0				Serum	Positive	1		2024-07-19 18:15:00	37.633
VHF-24-500	2024-07-18	29	Alive	Male	70	2024-07-15	1	1	1	1	1	1	0	1	0	0				Serum	Negative	0		2024-07-19 18:15:00
VHF-24-501	2024-07-18	29	Alive	Female	12	2024-07-15	1	1	1	0	1	1	0	1	0	0				Serum	Negative	0		2024-07-19 18:15:00
VHF-24-502	2024-07-18	29	Alive	Male	35	2024-07-15	1	1	1	1	1	0	1	0	0	0				Serum	Negative	0		2024-07-19 18:15:00
VHF-24-503	2024-07-18	29	Alive	Female	51	2024-07-15	1	1	1	0	1	0	1	1	0	0				Serum	Negative	0		2024-07-19 18:15:00
VHF-24-504	2024-07-18	29	Alive	Male	42	2024-07-15	1	1	1	1	0	1	0	1	0	0				Serum	Negative	0		2024-07-19 18:15:00
VHF-24-505	2024-07-18	29	Alive	Female	33	2024-07-15	1	1	0	1	0	1	0	1	0	1				Serum	Positive	1		2024-07-19 18:15:00	34.155
VHF-24-506	2024-07-18	29	Alive	Female	34	2024-07-15	1	1	0	1	1	1	1	1	0	0				Serum	Negative	0		2024-07-19 18:15:00
VHF-24-507	2024-07-18	29	Alive	Female	4	2024-07-15	1	1	1	1	1	1	0	0	0	0				Serum	Negative	0		2024-07-19 18:15:00
VHF-24-508	2024-07-18	29	Alive	Female	26	2024-07-15	1	1	1	1	1	1	0	1	1	0				Serum	Positive	1		2024-07-19 18:15:00	36.495
VHF-24-509	2024-07-18	29	Alive	Male	20	2024-07-15	1	1	0	1	0	1	1	1	0	0				Serum	Negative	0		2024-07-19 18:15:00
VHF-24-510	2024-07-18	29	Alive	Female	31	2024-07-15	1	1	1	1	1	1	1	1	0	1				Serum	Positive	1		2024-07-19 18:15:00	34.305
VHF-24-511	2024-07-18	29	Alive	Female	37	2024-07-15	1	1	1	1	1	1	1	1	0	1				Serum	Negative	0		2024-07-19 18:15:00
VHF-24-512	2024-07-18	29	Alive	Male	24	2024-07-15	1	1	1	1	0	1	0	1	0	0				Serum	Positive	1		2024-07-19 18:15:00	36.887
VHF-24-513	2024-07-18	29	Alive	Female	56	2024-07-15	1	1	1	1	0	1	0	1	0	0				Serum	Positive	1		2024-07-19 18:15:00	30.886
VHF-24-514	2024-07-18	29	Alive	Female	17	2024-07-15	1	1	0	0	0	1	0	1	0	0				Serum	Positive	1		2024-07-19 18:15:00	29.39
VHF-24-515	2024-07-18	29	Alive	Female	13	2024-07-15	1	1	1	1	1	1	0	1	0	0	0			Serum	Negative	0		2024-07-19 18:15:00
VHF-24-516	2024-07-18	29	Alive	Male	46	2024-07-15	1	1	1	1	1	0	1	0	0	0				Serum	Negative	0		2024-07-19 18:15:00
VHF-24-517	2024-07-18	29	Alive	Female	30	2024-07-15	1	1	1	1	1	1	0	0	0	0				serum	Negative	0		2024-07-19 18:15:00
VHF-24-518	2024-07-18	29	Alive	Male	42	2024-07-16	0	1	0	0	0	1	0	1	0	0	0	0	0	Serum	Negative	0		2024-07-19 18:15:00
VHF-24-519	2024-07-18	29	Alive	Male	48	2024-07-16	1	0	0	1	0	1	0	1	0	0	0	0	0	Serum	Negative	0		2024-07-19 18:15:00
VHF-24-520	2024-07-18	29	Alive	Male	26	2024-07-16	1	1	0	1	0	1	0	1	0	0	1	0	0	Serum	Negative	0		2024-07-19 18:15:00
VHF-24-521	2024-07-18	29	Alive	Female	36	2024-07-16	1	1	0	1	0	1	1	1	1	1	0	0	0	Serum	Negative	0		2024-07-19 18:15:00
VHF-24-522	2024-07-18	29	Alive	Female	38	2024-07-16	1	1	0	0	0	1	1	0	0	1	0	0	0	Serum	Negative	0		2024-07-19 18:15:00
VHF-24-523	2024-07-18	29	Alive	Male	20	2024-07-16	1	1	1	1	0	1	1	1	1	0	0	1	1	Serum	Negative	0		2024-07-19 18:15:00
VHF-24-524	2024-07-18	29	Alive	Female	9	2024-07-16	1	1	1	0	0	0	0	1	0	0	0	0	1	Serum	Negative	0		2024-07-19 18:15:00
VHF-24-525	2024-07-18	29	Alive	Female	38	2024-07-16	1	1	1	1	1	0	0	1	0	0	0	1	1	Serum	Negative	0		2024-07-19 18:15:00
VHF-24-526	2024-07-18	29	Alive	Female	29	2024-07-16	1	1	0	0	1	0	0	1	0	0	0	0	0	Serum	Negative	0		2024-07-19 18:15:00
VHF-24-527	2024-07-18	29	Alive	Male	32	2024-07-17	0	1	0	1	0	1	0	0	0	0	0	0	0	Plasma	Negative	0		2024-07-19 18:15:00
VHF-24-528	2024-07-18	29	Alive	Female	33	2024-07-17	1	1	0	1	0	1	0	1	0	0	0	0	0	Plasma	Negative	0		2024-07-19 18:15:00
VHF-24-529	2024-07-18	29	Alive	Female	14	2024-07-17	1	1	0	1	0	1	0	0	1	0	0	0	0	Serum	Negative	0		2024-07-19 18:15:00
VHF-24-530	2024-07-18	29	Alive	Male	36	2024-07-17	1	1	1	0	1	1	1	0	1	0	0	0	0	Serum	Negative	0		2024-07-19 18:15:00
VHF-24-531	2024-07-18	29	Alive	Male	7	2024-07-17	1	1	0	0	0	0	1	1	0	0	0	0	0	Serum	Negative	0		2024-07-19 18:15:00
VHF-24-532	2024-07-18	29	Alive	Female	50	2024-07-17	1	1	1	1	0	1	0	1	0	0	0	0	0	Serum	Negative	0		2024-07-19 18:15:00
VHF-24-533	2024-07-18	29	Alive	Female	32	2024-07-17	0	1	0	1	0	1	0	1	0	0	0	0	0	Serum	Negative	0		2024-07-19 18:15:00
VHF-24-534	2024-07-19	29	Alive	Male	16	2024-07-17		1	1	0	1	0	1	1					1	Serum	Negative	0		2024-07-19 18:15:00
VHF-24-535	2024-07-19	29	Alive	Male	41	2024-07-18		1				1		1						Serum	Negative	0		2024-07-19 18:15:00
VHF-24-536	2024-07-19	29	Alive	Female	0.9	2024-07-18	1	1	1		1									Plasma	Positive	1		2024-07-19 18:15:00	32.502
VHF-24-537	2024-07-19	29	Alive	Female	38	2024-07-18		1	1		1		1							Plasma	Negative	0		2024-07-19 18:15:00
VHF-24-538	2024-07-19	29	Alive	Female	48	2024-07-18	1	1	1		1									Serum	Negative	0		2024-07-19 18:15:00
VHF-24-539	2024-07-19	29	Alive	Female	31	2024-07-17	1	1		1	0	0	1	1	1	0	0	0	0	Serum	Negative	0		2024-07-19 18:15:00
VHF-24-540	2024-07-19	29	Alive	Female	28		1	1	1				1	1					1	Serum	Negative	0		2024-07-19 18:15:00
VHF-24-541	2024-07-19	29	Alive	Male	28	2024-07-16	1	1						1						Serum	Negative	0		2024-07-19 18:15:00
VHF-24-542	2024-07-19	29	Alive	Female	9	2024-07-18	1	1	1	0	0	1	0	1			1		1	Serum	Negative	0		2024-07-19 18:15:00
VHF-24-543	2024-07-19	29	Alive	Male	4		1	1	1	1		1		1						Serum	Positive	1		2024-07-19 18:15:00	32.265
VHF-24-544	2024-07-19	29	Alive	Male	5		1	1						1						Serum	Positive	1		2024-07-19 18:15:00	35.15
VHF-24-545	2024-07-19	29	Alive	Female	1		1	1		1										Serum	Positive	1		2024-07-19 18:15:00	34.84
VHF-24-546	2024-07-19	29	Alive	Male	3	2024-07-18														Serum	Negative	0		2024-07-20 14:58:00
VHF-24-547	2024-07-19	29	Alive	Female	39	2024-07-18	0	1												Serum	Negative	0		2024-07-20 14:58:00
VHF-24-548	2024-07-19	29	Alive	Male	29	2024-07-18	1					1								Serum	Negative	0		2024-07-20 14:58:00
VHF-24-549	2024-07-19	29	Alive	Female	46	2024-07-18														Serum	Negative	0		2024-07-20 14:58:00
VHF-24-550	2024-07-19	29	Alive	Male	36	2024-07-18	1	1		1										Serum	Negative	0		2024-07-20 14:58:00
VHF-24-551	2024-07-19	29	Alive	Female	23	2024-07-18	1	1												Serum	Negative	0		2024-07-20 14:58:00
VHF-24-552	2024-07-19	29	Alive	Male	18	2024-07-18	1	1												Serum	Negative	0		2024-07-20 14:58:00
VHF-24-553	2024-07-19	29	Alive	Male	61	2024-07-18	1	1						1						Serum	Negative	0		2024-07-20 14:58:00
VHF-24-554	2024-07-19	29	Alive	Male	19	2024-07-18														Serum	Negative	0		2024-07-20 14:58:00
VHF-24-555	2024-07-19	29	Alive	Male	34	2024-07-19	1	1	1			1		1						Plasma	Negative	0		2024-07-20 14:58:00
VHF-24-556	2024-07-19	29	Alive	Male	4	2024-07-18	0	0	1	0	0	0	0	0	0	0	0	0	1	serum	Negative	0		2024-07-20 14:58:00
VHF-24-557	2024-07-19	29	Alive	male	24	2024-07-16	0	1	0	1	0	0	1	1	0	0	0	0	0	serum	Negative	0		2024-07-20 14:58:00
VHF-24-558	2024-07-19	29	Alive	Female	5		1	0	0	0	0	0	0	0	0	0	0	0	0	plasma	Negative	0		2024-07-20 14:58:00
VHF-24-559	2024-07-19	29	Alive	Female	67		1	0	0	0	0	0	0	0	0	0	1	0	0	plasma	Positive	1		2024-07-20 14:58:00	37.1
VHF-24-560	2024-07-19	29	Alive	Male	20		1	0	0	0	0	0	0	0	0	0	0	0	0	plasma	Positive	1		2024-07-20 14:58:00	38.8
VHF-24-561	2024-07-19	29	Alive	Female	42		1	0	0	0	0	0	1	0	0	0	0	0	0	plasma	Negative	0		2024-07-20 14:58:00
VHF-24-562	2024-07-19	29	Alive	Female	37															plasma	Negative	0		2024-07-20 14:58:00
VHF-24-563	2024-07-19	29	Alive	Female	50															plasma	Negative	0		2024-07-20 14:58:00
VHF-24-564	2024-07-19	29	Alive	Male	21															plasma	Negative	0		2024-07-20 14:58:00
VHF-24-565	2024-07-19	29	Alive	Male	6		1	1	0	0	0	0	0	0	0	0	0	0	0	plasma	Negative	0		2024-07-20 14:58:00
VHF-24-566	2024-07-19	29	Alive	Male	31		1	1	0	0	0	0	0	0	0	0	0	0	0	plasma	Positive	1		2024-07-20 14:58:00	41.2
VHF-24-567	2024-07-19	29	Alive	Male	11		1	0	0	0	0	0	0	1	0	0	0	0	0	plasma	Negative	0		2024-07-20 14:58:00
VHF-24-568	2024-07-19	29	Alive	Male	36		0	0	0	0	0	0	0	0	0	0	0	0	0	plasma	Negative	0		2024-07-20 14:58:00
VHF-24-569	2024-07-19	29	Alive	Male	11		1	1	0	0	0	0	0	0	0	0	0	0	0	plasma	Negative	0		2024-07-20 14:58:00
VHF-24-570	2024-07-19	29	Alive	Female	45		1	1	0	0	0	0	0	0	0	0	0	0	0	plasma	Negative	0		2024-07-20 14:58:00
VHF-24-571	2024-07-19	29	Alive	Male	34		1	1	0	0	0	0	0	0	0	0	0	0	0	plasma	Negative	0		2024-07-20 14:58:00
VHF-24-572	2024-07-19	29	Alive	Female	8		1	0	0	0	0	0	0	0	0	0	0	0	0	plasma	Negative	0		2024-07-20 14:58:00
VHF-24-573	2024-07-19	29	Alive	Male	46		1	1	0	0	0	0	0	0	0	0	0	0	0	plasma	Positive (DENV-1)	1	DENV-1	2024-07-20 14:58:00	29.8
VHF-24-574	2024-07-19	29	Alive	Male	36	2024-07-16	1	0	0	0	0	0	1	1	0	0	0	0	1	serum	Negative	0		2024-07-21 16:45:00
VHF-24-575	2024-07-19	29	Alive	Female	3	2024-07-17	1	1	0	0	0	0	1	1	0	0	0	0	1	serum	Negative	0		2024-07-21 16:45:00
VHF-24-576	2024-07-19	29	Alive	Female	29	2024-07-16	0	1	0	0	0	0	0	1	0	0	0	0	0	Plasma	Positive	1		2024-07-21 16:45:00	36.39
VHF-24-577	2024-07-19	29	Alive	Female	6	2024-07-16	1	1	0	1	0	0	1	0	0	0	0	0	0	Plasma	Negative	0		2024-07-21 16:45:00
VHF-24-578	2024-07-19	29	Alive	Female	35	2024-07-16	1	1	1	1	1	1	1	1	0	1	0	0	1	plasma	Negative	0		2024-07-21 16:45:00
VHF-24-579	2024-07-19	29	Alive	Female	33	2024-07-16	1	1	0	1	0	1	1	0	1	0	0	0	1	plasma	Negative	0		2024-07-21 16:45:00
VHF-24-580	2024-07-19	29	Alive	Female	34	2024-07-15	1	0	1	0	0	0	0	1	0	0	0	0	0	Plasma	Negative	0		2024-07-21 16:45:00
VHF-24-581	2024-07-19	29	Alive	Male	39	2024-07-16	1	1	1	1	0	0	0	0	0	0	0	0	0	Plasma	Positive	1		2024-07-21 16:45:00	34.85
VHF-24-582	2024-07-19	29	Alive	Female	11	2024-07-16	1	1	1	0	0	0	1	0	1	0	0	0	0	Plasma	Negative	0		2024-07-21 16:45:00
VHF-24-583	2024-07-19	29	Alive	Male	11	2024-07-16	1	1	0	0	0	0	0	0	1	0	0	0	0	plasma	Negative	0		2024-07-21 16:45:00
VHF-24-584	2024-07-19	29	Alive	Female	70	2024-07-16	1	1	0	1	0	1	0	1	1	0	0	0	0	plasma	Negative	0		2024-07-21 16:45:00
VHF-24-585	2024-07-19	29	Alive	Female	50	2024-07-16	1	1	0	0	0	1	1	1	0	0	0	0	0	plasma	Negative	0		2024-07-21 16:45:00
VHF-24-586	2024-07-19	29	Alive	Female	63	2024-07-16	1	1	1	1	0	1	1	0	0	0	0	0	0	plasma	Negative	0		2024-07-21 16:45:00
VHF-24-587	2024-07-19	29	Alive	Male	27	2024-07-17	1	1	0	1	0	1	0	1	0	0	0	0	0	plasma	Negative	0		2024-07-21 16:45:00
VHF-24-588	2024-07-19	29	Alive	Female	5	2024-07-16	1	1	1	1	0	0	1	1	0	0	0	0	1	plasma	Negative	0		2024-07-21 16:45:00
VHF-24-589	2024-07-19	29	Alive	Female	44		1	1	1	0	0	1	1	1	0	0	0	0	0	plasma	Negative	0		2024-07-20 18:53:00
VHF-24-590	2024-07-19	29	Alive	Female	11		1	1	0	1	0	0	1	0	0	0	1	1	1	plasma	Negative	0		2024-07-20 18:53:00
VHF-24-591	2024-07-19	29	Alive	Male	33		1	1	0	0	0	1	0	1	0	0	0	0	0	plasma	Negative	0		2024-07-20 18:53:00
VHF-24-592	2024-07-19	29	Alive	Male	62	2024-07-17	1	1	0	1	1	0	1	1	1	0	0	0	0	plasma	Negative	0		2024-07-20 18:53:00
VHF-24-593	2024-07-19	29	Alive	male	59	2024-07-17	0	0	1	0	0	1	0	1	0	0	0	0	0	plasma	Negative	0		2024-07-20 18:53:00
VHF-24-594	2024-07-19	29	Alive	Male	22	2024-07-16	1	1	0	1	0	1	1	1	0	1	0	0	0	plasma	Negative	0		2024-07-21 16:45:00
VHF-24-595	2024-07-19	29	Alive	Male	54	2024-07-17	1	1	0	0	0	1	0	0	0	0	0	0	0	plasma	Negative	0		2024-07-21 16:45:00
VHF-24-596	2024-07-19	29	Alive	Male	28	2024-07-17	1	1	1	0	1	1	0	1	0	0	0	0	0	plasma	Negative	0		2024-07-21 16:45:00
VHF-24-597	2024-07-19	29	Alive	Male	28	2024-07-17	1	1	1	1	1	0	0	0	0	0	0	0	0	plasma	Negative	0		2024-07-21 16:45:00
VHF-24-598	2024-07-19	29	Alive	male	22	2024-07-17	1	1	1	0	0	1	0	0	0	0	0	0	0	plasma	Negative	0		2024-07-21 16:45:00
VHF-24-599	2024-07-19	29	Alive	Female	24	2024-07-17	1	1	1	0	0	1	1	0	0	0	0	0	0	plasma	Negative	0		2024-07-20 18:53:00
VHF-24-600	2024-07-19	29	Alive	Female	36	2024-07-17	1	1	1	0	0	1	1	0	0	0	0	0	0	plasma	Negative	0		2024-07-20 18:53:00
VHF-24-601	2024-07-19	29	Alive	male	13	2024-07-17	1	1	1	1	0	1	0	1	0	0	0	0	0	Serum	Negative	0		2024-07-20 18:53:00
VHF-24-602	2024-07-19	29	Alive	Female	34	2024-07-17	1	1	1	1	0	1	0	1	1	0	0	0	0	Serum	Negative	0		2024-07-20 18:53:00
VHF-24-603	2024-07-19	29	Alive	Female	25	2024-07-17	0	0	0	0	0	0	1	0	0	0	0	0	0	Serum	Negative	0		2024-07-20 18:53:00
VHF-24-604	2024-07-19	29	Alive	Female	41		1	0	1	1	0	1	0	1	0	0	0	0	0	plasma	Negative	0		2024-07-21 16:45:00
VHF-24-605	2024-07-19	29	Alive	Female	59	2024-07-18	1	1	0	1	1	1	1	1	0	1	0	0	0	serum	Positive	1		2024-07-21 16:45:00	38.29
VHF-24-606	2024-07-19	29	Alive	Male	36	2024-07-17	0	0	1	0	0	1	0	0	0	0	0	0	0	serum	Negative	0		2024-07-21 16:45:00
VHF-24-607	2024-07-19	29	Alive	Female	83	2024-07-17	1	1	0	0	1	0	0	1	0	0	0	0	0	serum	Negative	0		2024-07-21 16:45:00
VHF-24-608	2024-07-19	29	Alive	male	47	2024-07-17	1	1	0	0	0	0	0	1	0	0	0	0	0	serum	Negative	0		2024-07-21 16:45:00
VHF-24-609	2024-07-19	29	Alive	Female	59	2024-07-17	0	0	0	0	0	0	0	0	0	0	0	0	0	serum	Negative	0		2024-07-20 18:55:00
VHF-24-610	2024-07-19	29	Alive	male	52	2024-07-17	0	1	1	1	0	1	1	1	0	0	0	0	0	serum	Negative	0		2024-07-20 18:55:00
VHF-24-611	2024-07-19	29	Alive	Male	56	2024-07-17	1	1	1	1	0	0	0	1	0	0	0	0	0	Plasma	Negative	0		2024-07-20 18:55:00
VHF-24-612	2024-07-19	29	Alive	Male	19	2024-07-17	0	0	0	0	0	0	0	0	0	0	0	0	0	serum	Negative	0		2024-07-20 18:55:00
VHF-24-613	2024-07-19	29	Alive	Female	30	2024-07-17	1	1	1	1	0	0	1	1	0	0	0	0	0	serum	Negative	0		2024-07-20 18:55:00
VHF-24-614	2024-07-19	29	Alive	male	36	2024-07-17	1	1	0	1	0	1	1	0	0	0	0	0	0	plasma	Negative	0		2024-07-21 16:45:00
VHF-24-615	2024-07-19	29	Alive	male	32	2024-07-17	1	1	1	1	1	1	1	0	0	0	0	0	0	plasma	Positive	1		2024-07-21 16:45:00	36.08
VHF-24-616	2024-07-19	29	Alive	Female	23	2024-07-17	1	1	1	1	1	1	1	0	0	0	0	0	0	Plasma	Negative	0		2024-07-21 16:45:00
VHF-24-617	2024-07-19	29	Alive	male	51	2024-07-17	1	1	0	1	0	1	0	1	0	0				Serum	Negative	0		2024-07-21 16:45:00
VHF-24-618	2024-07-19	29	Alive	Female	59	2024-07-17	1	1	0	0	0	0	0	1	0	0				Serum	Negative	0		2024-07-21 16:45:00
VHF-24-619	2024-07-19	29	Alive	Male	32	2024-07-17	1	1	1	0	0	1	0	1	0	0				Serum	Negative	0		2024-07-20 18:56:00
VHF-24-620	2024-07-19	29	Alive	Male	50	2024-07-17	1	1	0	1	0	1	0	1	0	1				Serum	Negative	0		2024-07-20 18:56:00
VHF-24-621	2024-07-19	29	Alive	Female	66	2024-07-17	1	1	0	1	0	0	0	1	0	0				Serum	Negative	0		2024-07-20 18:56:00
VHF-24-622	2024-07-19	29	Alive	Female	75	2024-07-17	0	1	0	0	0	0	0	0	0	0				Serum	Negative	0		2024-07-20 18:56:00
VHF-24-623	2024-07-19	29	Alive	Female	59	2024-07-17	1	1	0	1	0	1	0	1	0	0				Serum	Negative	0		2024-07-20 18:56:00
VHF-24-624	2024-07-19	29	Alive	Male	62	2024-07-17	1	1	1	0	0	0	1	1	0	0				Serum	Negative	0		2024-07-20 18:56:00
VHF-24-625	2024-07-19	29	Alive	Male	57	2024-07-17	0													Serum	Negative	0		2024-07-20 18:56:00
VHF-24-626	2024-07-19	29	Alive	Female	69	2024-07-17	1	1	1	0	0	0	1	0	0	0	0	0	0	Plasma	Negative	0		2024-07-20 18:56:00
VHF-24-627	2024-07-19	29	Alive	Female	43	2024-07-17	1	1	0	1	0	0	0	1	0	1				Serum	Negative	0		2024-07-20 18:56:00
VHF-24-628	2024-07-19	29	Alive	Male	54	2024-07-17	1	1	1	1	1	1	1	1	1	1				Serum	Negative	0		2024-07-20 18:56:00
VHF-24-629	2024-07-19	29	Alive	Female	53	2024-07-17	1	1	0	1	0	0	0	1	0	0	0	0	0	Plasma	Negative	0		2024-07-20 18:56:00
VHF-24-630	2024-07-19	29	Alive	Female	71	2024-07-17	1	1	0	0	0	1		1						Plasma	Negative	0		2024-07-20 18:56:00
VHF-24-631	2024-07-19	29	Alive	Male	84	2024-07-17														Serum	Negative	0		2024-07-20 18:56:00
VHF-24-632	2024-07-19	29	Alive	Female	35	2024-07-17	1	1	1	1	1	1	1	1	0	1				Serum	Negative	0		2024-07-20 18:56:00
VHF-24-633	2024-07-19	29	Alive	Male	28	2024-07-17	1	1		1				1						Serum	Negative	0		2024-07-20 18:56:00
VHF-24-634	2024-07-19	29	Alive	Female	37	2024-07-17	1	1	1	1	0	1	0	0	0	0				Serum	Positive	1		2024-07-21 16:45:00	39.28
VHF-24-635	2024-07-19	29	Alive	Male	38		1							0			0	0	0	Serum	Negative	0		2024-07-21 16:45:00
VHF-24-636	2024-07-19	29	Alive	male	53	2024-07-17	1	1	1	0	0	1	1	1	0	1				Serum	Negative	0		2024-07-21 16:45:00
VHF-24-637	2024-07-19	29	Alive	Female	45		1	1	1	1	1	1	1	1	0	0	1	0	0	Serum	Negative	0		2024-07-21 16:45:00
VHF-24-638	2024-07-19	29	Alive	Male	65	2024-07-17	1	1	1	1	1	1	1	1	0	0				Serum	Negative	0		2024-07-21 16:45:00
VHF-24-639	2024-07-19	29	Alive	Female	23	2024-07-17	1	0	1	1	1	1	1	1	1	0				Serum	Negative	0		2024-07-20 19:03:00
VHF-24-640	2024-07-19	29	Alive	Female	65		0	1	0	0	0	1	1	1	0	0				Serum	Negative	0		2024-07-20 19:03:00
VHF-24-641	2024-07-19	29	Alive	Female	70	2024-07-17	0	1	0	0	0	0	1							Serum	Negative	0		2024-07-20 19:03:00
VHF-24-642	2024-07-19	29	Alive	Female	37	2024-07-17	0	1		1				1						Serum	Negative	0		2024-07-20 19:03:00
VHF-24-643	2024-07-19	29	Alive	Female	29	2024-07-17	1	1	1	1	0	1	1	1	0	0				Serum	Negative	0		2024-07-20 19:03:00
VHF-24-644	2024-07-19	29	Alive	Male	55	2024-07-17	1	1	1	0	0	0	0	1	0	1				Serum	Negative	0		2024-07-20 19:03:00
VHF-24-645	2024-07-19	29	Alive	Female	39	2024-07-17	0	1	0	0	0	1	0	1	0	0				Serum	Negative	0		2024-07-20 19:03:00
VHF-24-646	2024-07-19	29	Alive	Female	63	2024-07-17	1	1	0	1	0	1	0	1	0	0				Serum	Negative	0		2024-07-20 19:03:00
VHF-24-647	2024-07-19	29	Alive	Male	56	2024-07-17	1	1	0	0	0	0	0	1	0	0				Serum	Negative	0		2024-07-20 19:03:00
VHF-24-648	2024-07-19	29	Alive	Female	43	2024-07-17	0	0	0	0	0	0	0	1	0	0				Serum	Negative	0		2024-07-20 19:03:00
VHF-24-649	2024-07-19	29	Alive	Female	58	2024-07-17	0	1	0	0	0	1	0	1	0	0				Serum	Negative	0		2024-07-20 19:03:00
VHF-24-650	2024-07-19	29	Alive	Male	47	2024-07-17	0	0	0	0	0	0	0	0	0	0				Serum	Negative	0		2024-07-20 19:03:00
VHF-24-651	2024-07-19	29	Alive	Female	52	2024-07-17	0	1	1	1	0	1	1	1	0	0				Serum	Negative	0		2024-07-20 19:03:00
VHF-24-652	2024-07-19	29	Alive	Female	59	2024-07-17	1	1	0	1	0	1	0	1	0	0				Serum	Negative	0		2024-07-20 19:03:00
VHF-24-653	2024-07-19	29	Alive	Male	50	2024-07-17	1	1	1	1	1	1	1	1	0	1				Plasma	Negative	0		2024-07-20 19:03:00
VHF-24-654	2024-07-19	29	Alive	Female	49	2024-07-17	1	1	1	1	1	1	1	0	0	0				Plasma	Negative	0		2024-07-20 19:03:00
VHF-24-655	2024-07-19	29	Alive	Female	24	2024-07-17	1	1	0	1	0	1	1	0	0	0	0	0	0	Plasma	Negative	0		2024-07-20 19:03:00
VHF-24-656	2024-07-19	29	Alive	Female	79	2024-07-17	1	1	1	1	0	1	1	1	0	0	0	0	0	Plasma	Negative	0		2024-07-20 19:03:00
VHF-24-657	2024-07-19	29	Alive	Female	51	2024-07-17	1	1	1	1	0	1	1	1	1	0	0	0	0	Plasma	Negative	0		2024-07-20 19:03:00
VHF-24-658	2024-07-19	29	Alive	Male	59	2024-07-17	1	1	0	1	0	1	1	1	0	0	0	0	0	Plasma	Negative	0		2024-07-20 19:03:00
VHF-24-659	2024-07-19	29	Alive	Male	2	2024-07-17	1	1	1	1	1	1	1	1	0	0	0	0	0	Serum	Negative	0		2024-07-21 16:45:00
VHF-24-660	2024-07-19	29	Alive	Female	45	2024-07-17	1	1	1	1	1	1	1	1	0	0	0	0	0	Plasma	Negative	0		2024-07-21 16:45:00
VHF-24-661	2024-07-19	29	Alive	Female	57	2024-07-17	1	1	1	1	1	1	1	1	0	0	0	0	0	Plasma	Negative	0		2024-07-21 16:45:00
VHF-24-662	2024-07-19	29	Alive	Male	9	2024-07-17	1	1	1	1	1	1	1	1	0	0				Plasma	Negative	0		2024-07-21 16:45:00
VHF-24-663	2024-07-19	29	Alive	Female	23	2024-07-17	1	1	1	0	0	1	1	1	0	1	0	0	0	Plasma	Negative	0		2024-07-21 16:45:00
VHF-24-664	2024-07-19	29	Alive	Female	22		1	0	0	1	0	1	1	1	0	0	0	0	0	Plasma	Negative	0		2024-07-21 16:45:00
VHF-24-665	2024-07-19	29	Alive	Female	70	2024-07-17	1	1	1	1	1	1	1	0	0	0	0	0	0	Plasma	Negative	0		2024-07-21 16:45:00
VHF-24-666	2024-07-19	29	Alive	Female	64	2024-07-17	1	1	1	1	1	1	1	1	0	0	0	0	0	Plasma	Negative	0		2024-07-21 16:45:00
VHF-24-667	2024-07-19	29	Alive	Female	14	2024-07-17	1	1	1	1	1	1	1	0	0	0	0	0	0	Plasma	Negative	0		2024-07-21 16:45:00
VHF-24-668	2024-07-19	29	Alive	Female	46	2024-07-17	1	1	1	1	1	1	1	0	0	0	0	0	0	Plasma	Negative	0		2024-07-21 16:45:00
VHF-24-669	2024-07-19	29	Alive	Female	45	2024-07-17	1	1	1	1	1	1	0	0	0	0	0	0	0	Plasma	Negative	0		2024-07-21 16:45:00
VHF-24-670	2024-07-19	29	Alive	Female	50	2024-07-17	1	1	0	1	0	1	1	1	0	0	0	0	0	Plasma	Negative	0		2024-07-21 16:45:00
VHF-24-671	2024-07-19	29	Alive	Female	20	2024-07-17	1	1	1	1	1	1	1	1	0	0	0	0	0	Plasma	Negative	0		2024-07-21 16:45:00
VHF-24-672	2024-07-19	29	Alive	Male	28	2024-07-17	1	1		1		1		1						Serum	Positive	1		2024-07-21 16:45:00	38.82
VHF-24-673	2024-07-19	29	Alive	Male	12	2024-07-17	1	1	1	1	1	1	1	0	0	0	0	0	0	Plasma	Negative	0		2024-07-21 16:45:00
VHF-24-674	2024-07-19	29	Alive	Female	53	2024-07-17	1	1	1	0	0	0	1	1	0	0				Serum	Negative	0		2024-07-21 16:45:00
VHF-24-675	2024-07-19	29	Alive	Male	36	2024-07-17	0	0	0	0	0	0	0	0	0	0				Serum	Negative	0		2024-07-21 16:45:00
VHF-24-676	2024-07-19	29	Alive	Male	39	2024-07-17	1	1	1	1	0	1	1	1	0	1				Serum	Negative	0		2024-07-21 16:45:00
VHF-24-677	2024-07-19	29	Alive	Male	32	2024-07-17	1	1	1	1	1	1	1	1	0	0	0	0	0	Plasma	Positive	1		2024-07-21 16:45:00	39.08
VHF-24-678	2024-07-19	29	Alive	Male	34	2024-07-18	1	1	0	1	0	1	0	0	0	0	0	0	0	Serum	Negative	0		2024-07-21 16:45:00
VHF-24-679	2024-07-19	29	Alive	Female	48	2024-07-17	0	1	0	0	0	1	0	0	0	0	0	0	0	Plasma	Negative	0		2024-07-21 16:45:00
VHF-24-680	2024-07-19	29	Alive	Female	44	2024-07-17	1	1	1	1	1	1	1	1	0	0	0	0	0	Plasma	Negative	0		2024-07-21 16:45:00
VHF-24-681	2024-07-19	29	Alive	Female	71	2024-07-17	1	1	0	0	0	1	0	1	0	0	0	0	0	Plasma	Negative	0		2024-07-21 16:45:00
VHF-24-682	2024-07-19	29	Alive	Female	11	2024-07-17	1	1	1	1	0	1	1	0	0	0				Plasma	Negative	0		2024-07-21 16:45:00
VHF-24-683	2024-07-19	29	Alive	Male	17		1	1	1	1	0	0	1	1	0	0	1	0	0	Plasma	Negative	0		2024-07-21 16:45:00
VHF-24-684	2024-07-19	29	Alive	Male	19	2024-07-18	0	1	1	1	0	1	1	1	0	1	0	0	0	Serum	Negative	0		2024-07-20 19:08:00
VHF-24-685	2024-07-19	29	Alive	Male	11	2024-07-17	1	1	1	1					0		0	0	0	Plasma	Negative	0		2024-07-20 19:08:00
VHF-24-686	2024-07-19	29	Alive	Female	39	2024-07-17	1	1	1		1	1							1	Serum	Negative	0		2024-07-20 19:08:00
VHF-24-687	2024-07-19	29	Alive	Male	38	2024-07-17														Serum	Negative	0		2024-07-20 19:08:00
VHF-24-688	2024-07-19	29	Alive	Female	41	2024-07-17	1	1	1	1	0	1	1	1	0	0				Serum	Negative	0		2024-07-20 19:08:00
VHF-24-689	2024-07-19	29	Alive	Female	19	2024-07-17	1	1	0	1	0	1	0	1	0	0	0	0	0	Plasma	Negative	0		2024-07-21 16:45:00
VHF-24-690	2024-07-19	29	Alive	Female	30	2024-07-18	1	1	1	1	0	1	0	1	0	0	0	0	0	Serum	Negative	0		2024-07-21 16:45:00
VHF-24-691	2024-07-19	29	Alive	Female	27	2024-07-17	1	1	1			1					1		1	Serum	Negative	0		2024-07-21 16:45:00
VHF-24-692	2024-07-19	29	Alive	Female	31	2024-07-17		1	1	1				1						Serum	Negative	0		2024-07-21 16:45:00
VHF-24-693	2024-07-19	29	Alive	Female	5	2024-07-16	1	1	1	1	0	0	0	0	0	0	0	0	0	Plasma	Negative	0		2024-07-21 16:45:00
VHF-24-694	2024-07-19	29	Alive	Male	62	2024-07-18	0	1	0	1	0	1	0	1	0	0	0	0	0	Serum	Negative	0		2024-07-20 19:10:00
VHF-24-695	2024-07-19	29	Alive	Female	65	2024-07-17	1	1	1	1	0	0	0	0	0	0	0	0	0	Plasma	Negative	0		2024-07-20 19:10:00
VHF-24-696	2024-07-19	29	Alive	Male	12	2024-07-17	1	0	1	0	0	0	1	1	0	0	0	0	0	Plasma	Negative	0		2024-07-20 19:10:00
VHF-24-697	2024-07-19	29	Alive	Male	76		0	1	0	1	0	1	1	1	0	0	0	0	0	Plasma	Negative	0		2024-07-20 19:10:00
VHF-24-698	2024-07-19	29	Alive	Female	22	2024-07-17														Serum	Negative	0		2024-07-20 19:10:00
VHF-24-699	2024-07-19	29	Alive	Male	74	2024-07-17	1	1	0	0	0	0	0	1	0	0				Serum	Negative	0		2024-07-21 16:45:00
VHF-24-700	2024-07-19	29	Alive	Male	70	2024-07-17	1	1	0	0	0	0	0	1	0	0				Serum	Negative	0		2024-07-21 16:45:00
VHF-24-701	2024-07-19	29	Alive	Male	17	2024-07-17	1	1	0	1	0	0	0	1	0	0	0	0	0	Plasma	Positive (DENV-1, DENV-3)	1	DENV-1	2024-07-21 16:45:00	39.54
VHF-24-702	2024-07-19	29	Alive	Female	33	2024-07-13	1	1	1	0	0	1	1	0	0	0	0	0	0	Serum	Negative	0		2024-07-21 16:45:00
VHF-24-703	2024-07-19	29	Alive	Female	57	2024-07-17	0	1	0	1	0	1	0	1	0	1				Serum	Negative	0		2024-07-21 16:45:00
VHF-24-704	2024-07-19	29	Alive	Female	30		1	1	1				1					1		Plasma	Negative	0		2024-07-20 19:08:00
VHF-24-705	2024-07-19	29	Alive	Male	2	2024-07-17	1												1	Serum	Negative	0		2024-07-20 19:08:00
VHF-24-706	2024-07-19	29	Alive	Female	20	2024-07-18	1	0					1				1	1		Serum	Negative	0		2024-07-20 19:08:00
VHF-24-707	2024-07-19	29	Alive	Female	26															Serum	Negative	0		2024-07-20 19:08:00
VHF-24-708	2024-07-19	29	Alive	Male	37	2024-07-17		1	1								1			Serum	Negative	0		2024-07-20 19:08:00
VHF-24-709	2024-07-19	29	Alive	Male	72		1	1	1											Serum	Negative	0		2024-07-20 19:08:00
VHF-24-710	2024-07-19	29	Alive	Male	31		0	1	0	0	1	0	0	0	0	0	0	0	0	Serum	Negative	0		2024-07-20 19:08:00
VHF-24-711	2024-07-19	29	Alive	Male	26	2024-07-17	1		0	1	1	1	0	1	0	0	0	0	0	Serum	Negative	0		2024-07-20 19:08:00
VHF-24-712	2024-07-19	29	Alive	Male	36		1	1	1	1	1	1	1	1	1	0	0	0	0	Serum	Negative	0		2024-07-20 19:08:00
VHF-24-713	2024-07-19	29	Alive	Female	24	2024-07-17	1	1						1				1		Serum	Negative	0		2024-07-20 19:08:00
VHF-24-714	2024-07-19	29	Alive	Female	27	2024-07-17	1					1								Serum	Negative	0		2024-07-20 19:08:00
VHF-24-715	2024-07-19	29	Alive	Female	25	2024-07-18	1	1										1		Serum	Negative	0		2024-07-20 19:08:00
VHF-24-716	2024-07-19	29	Alive	Female	22	2024-07-18	1			1										Serum	Negative	0		2024-07-20 19:08:00
VHF-24-717	2024-07-19	29	Alive	Female	25	2024-07-18	1			1										Serum	Negative	0		2024-07-20 19:08:00
VHF-24-718	2024-07-19	29	Alive	Female	23	2024-07-18	1	1										1		Serum	Negative	0		2024-07-20 19:08:00
VHF-24-719	2024-07-19	29	Alive	Female	22	2024-07-18	1	1										1		Serum	Negative	0		2024-07-21 16:45:00
VHF-24-720	2024-07-19	29	Alive	Female	24	2024-07-18	1	1										1		Serum	Negative	0		2024-07-21 16:45:00
VHF-24-721	2024-07-19	29	Alive	Female	23	2024-07-18	1	1	1									1		Serum	Negative	0		2024-07-21 16:45:00
VHF-24-722	2024-07-19	29	Alive	Male	90	2024-07-18	1	1				1								Serum	Negative	0		2024-07-21 16:45:00
VHF-24-723	2024-07-19	29	Alive	Male	16	2024-07-18	1	1	1	1	1	1	1	1	0	0	0	0	1	Serum	Positive (DENV-3)	1	DENV-3	2024-07-21 16:45:00	31.58
VHF-24-724	2024-07-19	29	Alive	Male	3	2024-07-17	0	1	0	0	0	0	0	0	0	0				Serum	Negative	0		2024-07-20 19:17:00
VHF-24-725	2024-07-20	29	Alive	Male	28	2024-07-18	1	1	1	1	1	1	0	1	0	0	0	0	0	Plasma	Negative	0		2024-07-20 19:17:00
VHF-24-726	2024-07-20	29	Alive	Female	45	2024-07-18	1	1	1	1	1	1	1	1	0	0	0	0	0	Plasma	Negative	0		2024-07-22 15:00:00
VHF-24-727	2024-07-20	29	Alive	Female	22	2024-07-18	1	1	1	1	0	1	1	1	0	0	0	0	0	Plasma	Negative	0		2024-07-22 15:00:00
VHF-24-728	2024-07-20	29	Alive	Female	48	2024-07-18	1	1	1	1	1	1	1	1	0	0	0	0	0	Plasma	Negative	0		2024-07-22 15:00:00
VHF-24-729	2024-07-20	29	Alive	Male	38	2024-07-18	1	1	1	1	0	0	1	0	0	0	0	0	0	Plasma	Negative	0		2024-07-22 15:00:00
VHF-24-730	2024-07-20	29	Alive	Female	54	2024-07-18	1	1	1	1	1	1	1	1	0	0	0	0	0	Plasma	Negative	0		2024-07-22 15:00:00
VHF-24-731	2024-07-20	29	Alive	Female	5	2024-07-18	1	1	0	1	0	0	1	0	0	0	0	0	0	Plasma	Negative	0		2024-07-22 15:00:00
VHF-24-732	2024-07-20	29	Alive	Male	31	2024-07-18	1	1	1	1	1	1	1	1	0	0	0	0	0	Plasma	Negative	0		2024-07-22 15:00:00
VHF-24-733	2024-07-20	29	Alive	Male	27	2024-07-18	1	1	1	0	0	1	1	1	0	0	0	0	0	Plasma	Negative	0		2024-07-22 15:00:00
VHF-24-734	2024-07-20	29	Alive	Female	25	2024-07-18	1	1	1	1	1	1	1	1	0	0	0	0	0	Plasma	Negative	0		2024-07-22 15:00:00
VHF-24-735	2024-07-20	29	Alive	Male	51	2024-07-18	1	1	1	1	1	1	1	1	0	0	0	0	0	Plasma	Negative	0		2024-07-22 15:00:00
VHF-24-736	2024-07-20	29	Alive	Female	30	2024-07-18	1	1	1	0	1	1	1	1	0	0	0	0	0	Plasma	Negative	0		2024-07-23 17:45:00
VHF-24-737	2024-07-20	29	Alive	Male	25	2024-07-18	1	1	0	0	0	1	1	1	0	0	0	0	0	Plasma	Negative	0		2024-07-23 17:45:00
VHF-24-738	2024-07-20	29	Alive	Female	54	2024-07-18	1	1	1	1	1	1	1	1	0	0	0	0	0	Plasma	Negative	0		2024-07-23 17:45:00
VHF-24-739	2024-07-20	29	Alive	Female	20	2024-07-18	1	1	1	1	1	1	1	1	0	0	1	0	0	Plasma	Negative	0		2024-07-23 17:45:00
VHF-24-740	2024-07-20	29	Alive	Female	64	2024-07-18	1	1	1	1	1	1	1	1	0	0	1	0	0	Plasma	Negative	0		2024-07-23 17:45:00
VHF-24-741	2024-07-20	29	Alive	Male	20	2024-07-18	1	1	1	1	1	1	1	1	0	0	0	0	0	Plasma	Negative	0		2024-07-23 17:45:00
VHF-24-742	2024-07-20	29	Alive	Male	7	2024-07-18	1	1	1	1	1	1	1	1	0	0	0	0	0	Plasma	Negative	0		2024-07-23 17:45:00
VHF-24-743	2024-07-20	29	Alive	Female	13	2024-07-18	1	1	1	1	1	1	1	1	0	0	0	0	0	Plasma	Negative	0		2024-07-23 17:45:00
VHF-24-744	2024-07-20	29	Alive	Male	47	2024-07-18	1	1	1	1	1	1	1	1	0	0	0	0	0	Plasma	positive(DENV-1)	1	DENV-1	2024-07-24 08:48:00	25.98
VHF-24-745	2024-07-20	29	Alive	Female	42	2024-07-18	1	1	1	1	1	1	1	1	0	0	0	0	0	Plasma	Positive (DENV-1)	1	DENV-1	2024-07-23 17:45:00	29.9
VHF-24-746	2024-07-20	29	Alive	Male	58	2024-07-18	1	1	1	1	1	1	1	1	0	0	1	0	0	Plasma	Positive (DENV-1)	1	DENV-1	2024-07-23 17:45:00	34.74
VHF-24-747	2024-07-20	29	Alive	Female	30	2024-07-18	1	1	1	1	1	1	1	1	1	0	0	0	0	Plasma	Negative	0		2024-07-23 17:45:00
VHF-24-748	2024-07-20	29	Alive	Female	30	2024-07-18	1	1	1	1	1	1	1	1	0	0	0	0	0	Plasma	Negative	0		2024-07-23 17:45:00
VHF-24-749	2024-07-20	29	Alive	Female	31	2024-07-18	1	1	1	1	1	1	1	1	1	0	0	0	0	Plasma	Negative	0		2024-07-23 17:45:00
VHF-24-750	2024-07-20	29	Alive	Female	55	2024-07-18	1	1	1	1	1	1	1	1	0	0	0	0	0	Plasma	Negative	0		2024-07-23 17:45:00
VHF-24-751	2024-07-20	29	Alive	Female	1	2024-07-18	1	1	0	1	0	1	1	1	0	0	0	0	0	Plasma	Negative	0		2024-07-23 17:45:00
VHF-24-752	2024-07-20	29	Alive	Male	14	2024-07-18	1	1	1	1	1	1	1	1	0	0	0	0	0	Plasma	Negative	0		2024-07-23 17:45:00
VHF-24-753	2024-07-20	29	Alive	Female	23	2024-07-18	1	0	1	1	1	1	1	1	0	0	0	0	0	Plasma	Negative	0		2024-07-23 17:45:00
VHF-24-754	2024-07-20	29	Alive	Female	51	2024-07-18	1	1	0	0	0	1	1	0	0	0	0	0	0	Plasma	Negative	0		2024-07-23 17:45:00
VHF-24-755	2024-07-20	29	Alive	Male	28	2024-07-18	1	1	1	1	1	1	1	1	1	1	0	0	0	Plasma	Negative	0		2024-07-23 17:45:00
VHF-24-756	2024-07-20	29	Alive	Male	18	2024-07-18	1	1	1	1	1	1	1	1	0	0	0	0	0	Plasma	Negative	0		2024-07-23 17:45:00
VHF-24-757	2024-07-20	29	Alive	Female	31	2024-07-18	1	1	1	1	0	1	1	1	0	0	0	0	0	Plasma	Negative	0		2024-07-23 17:45:00
VHF-24-758	2024-07-20	29	Alive	Female	64	2024-07-18	1	1	1	1	1	1	1	0	0	0	0	0	1	Plasma	Negative	0		2024-07-23 17:45:00
VHF-24-759	2024-07-20	29	Alive	Female	48	2024-07-19	1	1	1	1	1	1	1	1	1	0	0	0	0	Plasma	Positive (DENV-1)	1	DENV-1	2024-07-23 17:45:00	29.43
VHF-24-760	2024-07-20	29	Alive	Female	30	2024-07-19	1	1	1	1	1	1	1	1	1	0	0	0	0	Plasma	Positive (DENV-1)	1	DENV-1	2024-07-23 17:45:00	29.3
VHF-24-761	2024-07-20	29	Alive	Female	60	2024-07-19		1	1	1	1	1	1	1	0	0	0	0	0	Plasma	Negative	0		2024-07-23 17:45:00
VHF-24-762	2024-07-20	29	Alive	Female	70	2024-07-19	1	1	1	1	1	1	1	1	0	0	0	0	0	Plasma	Negative	0		2024-07-23 17:45:00
VHF-24-763	2024-07-20	29	Alive	Male	60	2024-07-19		1	1	1	1	1	1	1	0	0	0	0	0	Plasma	Negative	0		2024-07-23 17:45:00
VHF-24-764	2024-07-20	29	Alive	Male	20	2024-07-19	1	1	1	1	1	1	1	1	0	0	0	0	0	Plasma	Positive (DENV-1)	1	DENV-1	2024-07-23 17:45:00	31.01
VHF-24-765	2024-07-20	29	Alive	Female	48	2024-07-19	1	1	1	1	1	1	1	1	0	0	0	0	0	Plasma	Negative	0		2024-07-23 17:45:00
VHF-24-766	2024-07-20	29	Alive	Female	14	2024-07-19	1	1	1	1	1	1	1	1	0	0	0	0	0	Plasma	Positive	1		2024-07-23 17:45:00	27.15
VHF-24-767	2024-07-20	29	Alive	Male	39	2024-07-19	1	1	1	1	1	0	0	1	1	0	0	0	0	Plasma	Positive (DENV-1)	1	DENV-1	2024-07-23 17:45:00	43.46
VHF-24-768	2024-07-20	29	Alive	Female	38	2024-07-19	1	1	1	0	0		1	1	0	0	0	0	0	Plasma	Negative	0		2024-07-23 17:45:00
VHF-24-769	2024-07-20	29	Alive	Female	41	2024-07-19	1	1	1	1	1	1	1	1	0	0	0	0	0	Plasma	Negative	0		2024-07-23 17:45:00
VHF-24-770	2024-07-20	29	Alive	Female	22	2024-07-19	1	1	1	1	0	1	1	1	0	0	0	0	0	Plasma	Negative	0		2024-07-23 17:45:00
VHF-24-771	2024-07-20	29	Alive	Female	70	2024-07-19	1	1	1	1	1	1	1	1	0	0	0	0	0	Plasma	Negative	0		2024-07-23 17:45:00
VHF-24-772	2024-07-20	29	Alive	Male	40	2024-07-19	1	1	0	0	0	1	1	1	0	0	0	0	0	Plasma	Negative	0		2024-07-23 17:45:00
VHF-24-773	2024-07-20	29	Alive	Female	22	2024-07-19	1	1	0	1	0	1	1	1	0	0	0	0	0	Plasma	Negative	0		2024-07-23 17:45:00
VHF-24-774	2024-07-20	29	Alive	Female	40	2024-07-19	0	1	1	1	1	1	1	1	0	0	0	0	0	Plasma	Negative	0		2024-07-23 17:45:00
VHF-24-775	2024-07-20	29	Alive	Male	46	2024-07-19	1	1	1	1	1	1	1	1	0	0	0	0	0	Plasma	Negative	0		2024-07-23 17:45:00
VHF-24-776	2024-07-20	29	Alive	Male	21	2024-07-19	1	1	1	1	1	1	1	1	0	0	0	0	0	Plasma	Negative	0		2024-07-23 17:45:00
VHF-24-777	2024-07-20	29	Alive	Female	52	2024-07-19	1	1	1	1	1	1	1	1	0	0	0	0	0	Plasma	Positive (DENV-1)	1	DENV-1	2024-07-23 17:45:00	32.42
VHF-24-778	2024-07-20	29	Alive	Female	51	2024-07-19	1	1	1	1	1	1	1	0	0	0	0	0	0	Plasma	Positive (DENV-1)	1	DENV-1	2024-07-23 17:45:00	38.26
VHF-24-779	2024-07-20	29	Alive	Male	26	2024-07-19	1	1	1	1	1	1	1	1	0	1	0	0	0	Plasma	positive(DENV-1)	1	DENV-1	2024-07-23 17:45:00	26.02
VHF-24-780	2024-07-20	29	Alive	Female	61	2024-07-19	1	1	1	1	1	1	1	1	0	0	0	0	0	Plasma	Negative	0		2024-07-23 17:45:00
VHF-24-781	2024-07-20	29	Alive	Female	50	2024-07-19	1	1	1	1	1	1	1	1	0	0	0	0	0	Plasma	Negative	0		2024-07-23 17:45:00
VHF-24-782	2024-07-20	29	Alive	Male	42	2024-07-19	1	1	1	1	1	1	1	1	0	0	0	0	0	Plasma	Negative	0		2024-07-23 17:45:00
VHF-24-783	2024-07-20	29	Alive	Female	40	2024-07-19	1	1	1	1	1	1	1	1	0	0	0	0	0	Plasma	Negative	0		2024-07-23 17:45:00
VHF-24-784	2024-07-20	29	Alive	Female	54	2024-07-19	1	1	1	1	1	1	1	1	0	0	0	0	0	Plasma	Positive (DENV-1)	1	DENV-1	2024-07-23 17:45:00	40.93
VHF-24-785	2024-07-20	29	Alive	Male	45	2024-07-19	1	1	1	0	0	1	1	1	0	0	0	0	0	Plasma	Negative	0
VHF-24-786	2024-07-20	29	Alive	Female	42	2024-07-19	1	1	1	1	1	1	1	1	0	0	0	0	0	Plasma	Negative	0		2024-07-23 17:45:00
VHF-24-787	2024-07-20	29	Alive	Male	34	2024-07-19	1	1	1	0	0	1	1	0	0	0	0	0	0	Plasma	Negative	0		2024-07-23 17:45:00
VHF-24-788	2024-07-20	29	Alive	Female	50	2024-07-19	1	1	1	1	1	1	1	1	0	0	0	0	0	Plasma	Negative	0		2024-07-23 17:45:00
VHF-24-789	2024-07-20	29	Alive	Female	11	2024-07-19	1	1	0	1	0	1	1	1	0	0	0	0	0	Plasma	Positive (DENV-1)	1	DENV-1	2024-07-23 17:45:00	36.66
VHF-24-790	2024-07-20	29	Alive	Male	57	2024-07-19	1	1	0	0	0	1	1	1	0	0	0	0	0	Plasma	Positive (DENV-1)	1	DENV-1	2024-07-23 17:45:00	35.89
VHF-24-791	2024-07-20	29	Alive	Male	57	2024-07-19	1	1	1	0	0	1	0	1	0	0	0	0	0	Plasma	Negative	0		2024-07-23 17:45:00
VHF-24-792	2024-07-20	29	Alive	Female	10	2024-07-19	1	1	1	1	1	1	1	1	0	0	0	0	0	Plasma	Negative	0		2024-07-23 17:45:00
VHF-24-793	2024-07-20	29	Alive	Female	64	2024-07-19	1	1	1	1	1	1	1	1	0	0				Plasma	Negative	0		2024-07-23 17:45:00
VHF-24-794	2024-07-20	29	Alive	Female	23	2024-07-19	1	1	1	1	1	1	1	1	0	0				Plasma	Negative	0		2024-07-23 17:45:00
VHF-24-795	2024-07-20	29	Alive	Female	17	2024-07-19	1	1	1	1	1	1	1	1	0	0				Plasma	Negative	0		2024-07-23 17:45:00
VHF-24-796	2024-07-20	29	Alive	Female	34	2024-07-19	1	1	1	1	1	1	1	1	0	0				Plasma	Negative	0		2024-07-23 17:45:00
VHF-24-797	2024-07-20	29	Alive	Male	44	2024-07-19	1	1	1	1	1	1	1	1	0	0				Plasma	Negative	0		2024-07-23 17:45:00
VHF-24-798	2024-07-20	29	Alive	Female	59	2024-07-19	1	1	1	1	1	1	1	1	0	0				Plasma	Positive (DENV-1)	1	DENV-1	2024-07-23 17:45:00	31.29
VHF-24-799	2024-07-20	29	Alive	Male	14	2024-07-19	1	1	1	1	1	1	1	1	0	0				Plasma	Negative	0		2024-07-23 17:45:00
VHF-24-800	2024-07-20	29	Alive	Female	49	2024-07-19	1	1	1	1	1	1	1	1	0	0				Plasma	Negative	0		2024-07-23 17:45:00
VHF-24-801	2024-07-20	29	Alive	Female	76	2024-07-19	1	1	0	1	0	1	0	1	0	0	0	0	0	Plasma	Negative	0		2024-07-23 17:45:00
VHF-24-802	2024-07-20	29	Alive	Male	38	2024-07-19	1	1	0	1	0	1	0	1	0	0	0	0	0	Plasma	Negative	0		2024-07-23 17:45:00
VHF-24-803	2024-07-20	29	Alive	Female	14	2024-07-19	1	1	1	0	0	1	1	0	0	0	0	1	0	Plasma	Negative	0		2024-07-23 17:45:00
VHF-24-804	2024-07-20	29	Alive	Female	19	2024-07-19	1	1	1	1	0	1	0	1	1	1	1	0	0	Plasma	Negative	0		2024-07-23 17:45:00
VHF-24-805	2024-07-20	29	Alive	Male	37	2024-07-19	1	1	0	1	0	1	1	1	1	1	0	1	0	Plasma	Negative	0		2024-07-23 17:45:00
VHF-24-806	2024-07-20	29	Alive	Male	18	2024-07-19		1	0	1	0	1	0	1	0	0	0	0	0	Plasma	Positive (DENV-1)	1	DENV-1	2024-07-23 17:45:00	37.91
VHF-24-807	2024-07-20	29	Alive	Male	42	2024-07-19		1	1	1	1	1	1	1	0	0	0	0	0	Plasma	Negative	0		2024-07-23 17:45:00
VHF-24-808	2024-07-20	29	Alive	Female	33	2024-07-19	1	1	1	1	1	1	1	1	0	0	0	0	0	Plasma	Negative	0		2024-07-23 17:45:00
VHF-24-809	2024-07-20	29	Alive	Female	60	2024-07-19	1	1	1	1	1	1	1	1	1	1	0	0	1	Plasma	Positive (DENV-1)	1	DENV-1	2024-07-23 17:45:00	28.46
VHF-24-810	2024-07-20	29	Alive	Female	37	2024-07-19	1	1	1	1	1	1	1	1	1	0	0	0	0	Plasma	Positive (DENV-1)	1	DENV-1	2024-07-23 17:45:00	33.57
VHF-24-811	2024-07-20	29	Alive	Male	12	2024-07-19		1	1	1	1	1	1	1	0	0	0	0	0	Plasma	Negative	0		2024-07-23 17:45:00
VHF-24-812	2024-07-20	29	Alive	Female	59	2024-07-19	1	1	1	1	1	1	1	1	0	0	0	0	0	Plasma	Negative	0		2024-07-23 17:45:00
VHF-24-813	2024-07-20	29	Alive	Male	23	2024-07-19	1	1	1	1	0	1	0	1	0	0	0	0	0	Plasma	Negative	0		2024-07-23 17:45:00
VHF-24-814	2024-07-20	29	Alive	Male	27	2024-07-18	1	1	0	0	0	1	1	0	0	0	0	0	0	Plasma	Negative	0		2024-07-23 17:45:00
VHF-24-815	2024-07-20	29	Alive	Female	20	2024-07-19	1	1	1	1	1	1	1	1	0	0	0	0	0	Plasma	Positive (DENV-1)	1	DENV-1	2024-07-23 17:45:00	32.33
VHF-24-816	2024-07-20	29	Alive	Male	14	2024-07-19	1	1	1	1	1	1	1	1	0	0	1	0	0	Plasma	Negative	0		2024-07-23 17:45:00
VHF-24-817	2024-07-20	29	Alive	Female	31	2024-07-19	1	1	1	1	1	1	1	1	1	0	0	0	0	Plasma	Negative	0		2024-07-23 17:45:00
VHF-24-818	2024-07-20	29	Alive	Female	50	2024-07-19	1	1	1	1	1	1	1	1	1	0	0	0	0	Plasma	Negative	0		2024-07-23 17:45:00
VHF-24-819	2024-07-20	29	Alive	Female	70	2024-07-19		1	1	1	1	1	1	1	0	0	0	0	0	Plasma	Negative	0		2024-07-23 17:45:00
VHF-24-820	2024-07-20	29	Alive	Male	20	2024-07-19	1	1	1	1	1	1	1	1	0	0				Plasma	Negative	0		2024-07-23 17:45:00
VHF-24-821	2024-07-20	29	Alive	Male	10	2024-07-19	1	1	0	1	0	1	1	1	0	1	0	0	0	Plasma	Negative	0		2024-07-23 17:45:00
VHF-24-822	2024-07-20	29	Alive	Female	30	2024-07-19	1	1	1	1	0	1	1	1	0	0	1	0	0	Plasma	Negative	0		2024-07-23 17:45:00
VHF-24-823	2024-07-20	29	Alive	Female	11	2024-07-19	1	1	1	1	0	1	1	1	0	0				Plasma	Negative	0		2024-07-23 17:45:00
VHF-24-824	2024-07-20	29	Alive	Male	35	2024-07-19	1	1	1	1	0	1	1	1	1	0	0	0	0	Plasma	Negative	0		2024-07-23 17:45:00
VHF-24-825	2024-07-20	29	Alive	Female	32	2024-07-19	1	1	1	1	0	1	1	1	1	0	0	0	0	Plasma	positive(DENV-1)	1	DENV-1	2024-07-23 17:45:00	26.09
VHF-24-826	2024-07-20	29	Alive	Female	12	2024-07-19		1	1	1	0	1	1	1	1	0	0	0	0	Plasma	Negative	0		2024-07-23 17:45:00
VHF-24-827	2024-07-20	29	Alive	Female	15	2024-07-19		1	1	1	1	1	1	1	1	0	0	0	0	Plasma	Negative	0		2024-07-23 17:45:00
VHF-24-828	2024-07-20	29	Alive	Female	18	2024-07-19	1	1	1	1	1	1	1	1	0	0				Plasma	Negative	0		2024-07-23 17:45:00
VHF-24-829	2024-07-20	29	Alive	Male	24	2024-07-19		1	1	1	0	1	1	1	0	0	0	0	0	Plasma	Negative	0		2024-07-23 17:45:00
VHF-24-830	2024-07-20	29	Alive	Female	2	2024-07-19		1	1	1	0	1	1	1	0	0	0	0	0	Plasma	Negative	0		2024-07-23 17:45:00
VHF-24-831	2024-07-20	29	Alive	Female	7	2024-07-19	1	1	0	1	0	1	1	1	0	0	0	0	0	Plasma	Negative	0		2024-07-23 17:45:00
VHF-24-832	2024-07-20	29	Alive	Male	1	2024-07-19		1	1	1	1	1	1	1	0	0	0	0	0	Plasma	Negative	0		2024-07-23 17:45:00
VHF-24-833	2024-07-20	29	Alive	Female	50	2024-07-19	1	1	1	1	1	1	1	1	0	0	0	0	0	Plasma	Negative	0		2024-07-23 17:45:00
VHF-24-834	2024-07-20	29	Alive	Female	78	2024-07-19	1	1	1	1	1	1	1	1	0	0				Plasma	Positive (DENV-1)	1	DENV-1	2024-07-23 17:45:00	28.3
VHF-24-835	2024-07-20	29	Alive	Male	56	2024-07-19	1	1	1	1	1	1	1	1	0	0				Plasma	Positive (DENV-1)	1	DENV-1	2024-07-23 17:45:00	27.36
VHF-24-836	2024-07-20	29	Alive	Female	19	2024-07-19	1	1	1	1	1	1	1	1	0	0				Plasma	Negative	0		2024-07-23 17:45:00
VHF-24-837	2024-07-20	29	Alive	Male	37	2024-07-19	1	1	1	1	1	1	1	1	0	0				Plasma	Positive (DENV-1)	1	DENV-1	2024-07-23 17:45:00	36.44
VHF-24-838	2024-07-20	29	Alive	Female	12	2024-07-19	1	1	1	1	1	1	1	1	0	0				Plasma	Positive (DENV-1)	1	DENV-1	2024-07-23 17:45:00	35.49
VHF-24-839	2024-07-20	29	Alive	Female	48	2024-07-19	1	1	1	1	1	1	1	1	0	0	0	0	0	Plasma	Negative	0		2024-07-23 17:45:00
VHF-24-840	2024-07-20	29	Alive	Female	20	2024-07-19	1	1	1	1	1	1	1	1	0	0	0	0	0	Plasma	Positive (DENV-1)	1	DENV-1	2024-07-23 17:45:00	24.24
VHF-24-841	2024-07-20	29	Alive	Male	35	2024-07-19	1	1	1	1	1	1	1	1	0	0				Plasma	Negative	0		2024-07-23 17:45:00
VHF-24-842	2024-07-20	29	Alive	Male	26	2024-07-18	1	1	1	0	0	1	0	1	0	0	0	0	0	Plasma	Negative	0		2024-07-23 17:45:00
VHF-24-843	2024-07-20	29	Alive	Female	0.1	2024-07-18	1	1	0	1	1		1		0	0	0	0	0	Plasma	Negative	0		2024-07-23 17:45:00
VHF-24-844	2024-07-20	29	Alive	Female	3	2024-07-18	1	1	0	0	1	1	1	1	0	0	0	0	0	Plasma	Negative	0		2024-07-23 17:45:00
VHF-24-845	2024-07-20	29	Alive	Female	12	2024-07-16	0	1	1	1	1	1	1	1	1	0			1	Serum	Positive (DENV-1)	1	DENV-1	2024-07-23 17:45:00	40.06
VHF-24-846	2024-07-20	29	Alive	Male	42	2024-07-16	1	1	1	0		1		1		1	0	1	1	Serum	Positive (DENV-1)	1	DENV-1	2024-07-23 17:45:00	37.9
VHF-24-847	2024-07-20	29	Alive	Male	29	2024-07-18	1	1	0	1	0	1	1	1	1	0	0	0	1	Serum	Positive (DENV-1)	1	DENV-1	2024-07-23 17:45:00	37.35
VHF-24-848	2024-07-20	29	Alive	Female	40	2024-07-17		1	1	1	0	0	1	1	0	0	0	0	0	Serum	Positive (DENV-1)	1	DENV-1	2024-07-23 17:45:00	42.21
VHF-24-849	2024-07-20	29	Alive	Female	36	2024-07-17		1	0	1	0	1	0	1	0	1	0	0	0	Serum	Positive (DENV-1)	1	DENV-1	2024-07-23 17:45:00	29.89
VHF-24-850	2024-07-20	29	Alive	Female	30	2024-07-17	1	1	1	1	0	0	0	1	0	0	0	0	0	Serum	Positive (DENV-1)	1	DENV-1	2024-07-23 17:45:00	30.29
VHF-24-851	2024-07-20	29	Alive	Female	11		1	1	1		1	1	1	1			1			Serum	Negative	0		2024-07-23 17:45:00
VHF-24-852	2024-07-20	29	Alive	Female	47			1				1								Serum	Negative	0		2024-07-23 17:45:00
VHF-24-853	2024-07-20	29	Alive	Male	29		0	1				1								Serum	Negative	0		2024-07-23 17:45:00
VHF-24-854	2024-07-20	29	Alive	Female	31		1	1												Serum	Negative	0		2024-07-23 17:45:00
VHF-24-855	2024-07-20	29	Alive	Female	16		1	1		1			1			1	1		1	Serum	Negative	0		2024-07-23 17:45:00
VHF-24-856	2024-07-20	29	Alive	Male	22		1	1	0	1	0	1	0	1	1	1	0	0	0	Serum	Negative	0		2024-07-23 17:45:00
VHF-24-857	2024-07-20	29	Alive	Female	28		1	1				1								Serum	Positive (DENV-1)	1	DENV-1	2024-07-23 17:45:00	27.12
VHF-24-858	2024-07-20	29	Alive	Female	39		0	1						1						Serum	Negative	0		2024-07-23 17:45:00
VHF-24-859	2024-07-20	29	Alive	Male	41		0	1												Serum	Negative	0		2024-07-23 17:45:00
VHF-24-860	2024-07-20	29	Alive	Male	59		0	1												Serum	Negative	0		2024-07-23 17:45:00
VHF-24-861	2024-07-20	29	Alive	Female	39		1	1				1	1	1	0	0				Serum	Negative	0		2024-07-23 17:45:00
VHF-24-862	2024-07-20	29	Alive	Male	52		1	1		1		1		1	1	0				Serum	Positive (DENV-1)	1	DENV-1	2024-07-23 17:45:00	30.64
VHF-24-863	2024-07-20	29	Alive	Male	40			1												Serum	Negative	0		2024-07-23 17:45:00
VHF-24-864	2024-07-20	29	Alive	Female	6		1	1						1						Serum	Negative	0		2024-07-23 17:45:00
VHF-24-865	2024-07-20	29	Alive	Male	29		1	1												Serum	Negative	0		2024-07-22 15:00:00
VHF-24-866	2024-07-20	29	Alive	Male	38		0	1	0	0		1	0	1	0	0				Plasma	Negative	0		2024-07-22 15:00:00
VHF-24-867	2024-07-20	29	Alive	Male	21	2024-07-18	1	1	0	1	1	1	0	1	1	0	0	0	0	Plasma	Negative	0		2024-07-22 15:00:00
VHF-24-868	2024-07-20	29	Alive	Female	50	2024-07-18	1	1	0	1	0	1	0	1	0	0	0	0	0	Plasma	Negative	0		2024-07-22 15:00:00
VHF-24-869	2024-07-20	29	Alive	Female	23	2024-07-18	1	1	1	1	0	1	0	0	1	1	0	0	0	Plasma	Negative	0		2024-07-22 15:00:00
VHF-24-870	2024-07-20	29	Alive	Female	37	2024-07-18	1	1	1	1	0	1	1	1	0	1	0	0	0	Plasma	Negative	0		2024-07-22 15:00:00
VHF-24-871	2024-07-20	29	Alive	Female	14	2024-07-18	1	1	0	1	0	1	0	0	0	0	0	0	0	Plasma	Negative	0		2024-07-22 15:00:00
VHF-24-872	2024-07-20	29	Alive	Male	31	2024-07-18	1	1	1	1	0	0	0	1	0	0	0	0	0	Plasma	Negative	0		2024-07-22 15:00:00
VHF-24-873	2024-07-20	29	Alive	Female	16	2024-07-17	1	1	1	0	0	0	0	0	0	0	0	0	0	Plasma	Negative	0		2024-07-22 15:00:00
VHF-24-874	2024-07-20	29	Alive	Male	37	2024-07-17	1	1	1	1	0	1	0	1	0	0	0	0	0	Plasma	Negative	0		2024-07-22 15:00:00
VHF-24-875	2024-07-20	29	Alive	Female	18	2024-07-17	1	1	1	1	1	1	1	1	0	1	0	1	1	Plasma	Negative	0		2024-07-23 17:45:00
VHF-24-876	2024-07-20	29	Alive	Female	11		1	1	0	1	0	0	0	1	0	0	0	0	0	Plasma	Negative	0		2024-07-23 17:45:00
VHF-24-877	2024-07-20	29	Alive	Female	63		0	1	0	0	0	0	1	1	0	0	0	0	0	Plasma	Negative	0		2024-07-23 17:45:00
VHF-24-878	2024-07-20	29	Alive	Female	63	2024-07-17	0	1	0	0	0	0	0	1	0	0	0	0	0	Plasma	Negative	0		2024-07-23 17:45:00
VHF-24-879	2024-07-20	29	Alive	Female	21	2024-07-18		1	1	1	0	0	1	1	0	0	0	0	0	Plasma	Negative	0		2024-07-23 17:45:00
VHF-24-880	2024-07-20	29	Alive	Male	46	2024-07-18		1	0	0	0	0	0	1	0	0	0	0	0	Plasma	Negative	0		2024-07-23 17:45:00
VHF-24-881	2024-07-20	29	Alive	Female	49	2024-07-18	1	1	0	1	0		1	1	1	0				Plasma	Negative	0		2024-07-23 17:45:00
VHF-24-882	2024-07-20	29	Alive	Female	28	2024-07-18	1	1	1	1	0	1	1	1	0	0	0	0	0	Plasma	Positive (DENV-1)	1	DENV-1	2024-07-23 17:45:00	29.58
VHF-24-883	2024-07-20	29	Alive	Female	11	2024-07-18	1	1	0	1	0	0	0	1	0	0	1	0	0	Plasma	Positive (DENV-1)	1	DENV-1	2024-07-23 17:45:00	35.62
VHF-24-884	2024-07-20	29	Alive	Male	47	2024-07-18	1	1	0	0	0	1	0	1	0	0	0	0	0	Plasma	Negative	0		2024-07-23 17:45:00
VHF-24-885	2024-07-20	29	Alive	Female	52	2024-07-18	1	1	0	0	0	1	0	1	0	0	0	0	0	Plasma	Negative	0		2024-07-23 17:45:00
VHF-24-886	2024-07-20	29	Alive	Female	54	2024-07-18	1	1	0	0	0	1	1	1	0	0	0	0	0	Plasma	Negative	0		2024-07-23 17:45:00
VHF-24-887	2024-07-20	29	Alive	Female	22	2024-07-18	1	1	0	1	0	1	1	1	1	1	1	0	0	Plasma	Negative	0		2024-07-23 17:45:00
VHF-24-888	2024-07-20	29	Alive	Female	58	2024-07-18	1	1				1		1						Plasma	Negative	0		2024-07-23 17:45:00
VHF-24-889	2024-07-20	29	Alive	Female	29	2024-07-18	0	1	1	1	1	1	1	1	0	0	0	0	1	Plasma	Negative	0		2024-07-23 17:45:00
VHF-24-890	2024-07-20	29	Alive	Female	32	2024-07-18	1	1	0	1	0	1	0	0	1	0	0	0	0	Plasma	Negative	0		2024-07-23 17:45:00
VHF-24-891	2024-07-20	29	Alive	Male	22	2024-07-18	1	1	1	0	0	1	1	1	0	0	0	0	0	Plasma	Positive	1		2024-07-23 17:45:00	25.62
VHF-24-892	2024-07-20	29	Alive	Male	0.5		1	1	1	1	0	1	0	0	0	0	0	0	0	Plasma	Negative	0		2024-07-23 17:45:00
VHF-24-893	2024-07-20	29	Alive	Female	53	2024-07-19	1	1	1	1	1	1	0	1	0	0	0	0	0	Plasma	Negative	0		2024-07-23 17:45:00
VHF-24-894	2024-07-20	29	Alive	Male	34	2024-07-19	1	1	0	1	1	1	0	1	0	0	0	0	0	Plasma	Positive (DENV-1)	1	DENV-1	2024-07-23 17:45:00	32.85
VHF-24-895	2024-07-20	29	Alive	Female	17	2024-07-19	1	1	0	1	0	0	0	1	0	0	0	0	0	Plasma	Positive (DENV-1)	1	DENV-1	2024-07-23 17:45:00	29.97
VHF-24-896	2024-07-20	29	Alive	Female	33	2024-07-19	1	1	1	1	0	1	0	1	0	0	0	0	0	Plasma	Negative	0		2024-07-23 17:45:00
VHF-24-897	2024-07-20	29	Alive	Male	1.3	2024-07-19	1		1	0	0	0	0	0	0	0	0	1	0	Plasma	Negative	0		2024-07-23 17:45:00
VHF-24-898	2024-07-20	29	Alive	Male	37		1	1												Serum and plasma	Negative	0		2024-07-23 17:45:00
VHF-24-899	2024-07-20	29	Alive	Male	36	2024-07-19	0	1	1	1	0	1	1	0	0	0	0	0	0	Plasma	Positive (DENV-1)	1	DENV-1	2024-07-23 17:45:00	33.26
VHF-24-900	2024-07-20	29	Alive	Male	33	2024-07-19	0	1	0	1	0	1	1	1	0	0	0	0	0	Plasma	Positive (DENV-1)	1	DENV-1	2024-07-23 17:45:00	26.26
VHF-24-901	2024-07-20	29	Alive	Male	15		0	1	1	1	0	0	1	1	0	0	1	0	0	Plasma	Negative	0		2024-07-23 17:45:00
VHF-24-902	2024-07-21	29	Alive	Male	25	2024-07-20	1	1				1								Plasma	Negative	0		2024-07-21 17:00:00
VHF-24-903	2024-07-21	29	Alive	Female	27	2024-07-20	1	1					1	1						Plasma	Negative	0		2024-07-21 17:00:00
VHF-24-904	2024-07-21	29	Alive	Female	4	2024-07-20	1			1			1					1		Plasma	Negative	0		2024-07-21 17:00:00
VHF-24-905	2024-07-21	29	Alive	Male	15	2024-07-20	1	1	1		1			1						Plasma	Negative	0		-
VHF-24-906	2024-07-21	29	Alive	Female	28	2024-07-20			1				1							Plasma	Negative	0		2024-07-21 17:00:00
VHF-24-907	2024-07-21	29	Alive	Male	14	2024-07-20	1						1							Plasma	Negative	0		2024-07-21 17:00:00
VHF-24-908	2024-07-21	29	Alive	Female	55	2024-07-19	1	1												Plasma	Positive (DENV-1)	1	DENV-1	2024-07-22 15:00:00	34.2
VHF-24-909	2024-07-21	29	Alive	Female	52	2024-07-19	1							1						Plasma	Negative	0		2024-07-22 15:00:00
VHF-24-910	2024-07-22	30	Alive	Male	50		1	1				1								Serum	Negative	0		2024-07-22 15:00:00
VHF-24-911	2024-07-22	30	Alive	Male	15	2024-07-17														Serum	Negative	0		2024-07-26 08:00:00
VHF-24-912	2024-07-22	30	Alive	Male	46	2024-07-19														Serum	Negative	0		2024-07-26 08:00:00
VHF-24-913	2024-07-22	30	Alive	Female	48	2024-07-19		1	1	1	0	1	0	1	0	1	0	0	1	serum	Negative	0		2024-07-26 08:00:00
VHF-24-914	2024-07-22	30	N/A	Male	19	2024-07-22	1													Serum	Negative	0		2024-07-26 08:00:00
VHF-24-915	2024-07-22	30	Alive	Female	42		1	1	1					1						Plasma	Negative	0		2024-07-26 08:00:00
VHF-24-916	2024-07-22	30	N/A	Female	40	2024-07-22		1												Serum	Negative	0		2024-07-26 08:00:00
VHF-24-917	2024-07-22	30	Alive	Male	50	2024-07-15	1	1	0	1	0	1	1	1	0	1	0	0	0	Serum	Negative	0		2024-07-26 08:00:00
VHF-24-918	2024-07-22	30	Alive	Male	14	2024-07-22	1	1	1	1	0	0	0	0	0	1	0	0	0	Serum	Negative	0		2024-07-26 08:00:00
VHF-24-919	2024-07-22	30	Alive	Male	51	2024-07-21	1	1	1	1	1	1	0	1	0	1	0	0	1	Serum	Negative	0		2024-07-26 08:00:00
VHF-24-920	2024-07-22	30	N/A	Female	12	2024-07-22	1										1			Plasma	Negative	0		2024-07-25 16:18:00
VHF-24-921	2024-07-22	30	Alive	Male	17	2024-07-22	1	1	1		0			1			1	0	0	Plasma	Negative	0		2024-07-25 16:18:00
VHF-24-922	2024-07-22	30	Alive	Female	25	2024-07-21	1					1								Serum	Negative	0		2024-07-25 16:18:00
VHF-24-923	2024-07-23	30	Alive	Female	3	2024-07-19	1	0	1	1	1	0	0	0	0	1	0	0	0	Serum	Negative	0		2024-07-24 16:00:00
VHF-24-924	2024-07-23	30	Alive	Male	17	2024-07-20	0	1	1	1	1	1	1	1	0	0	0	0	0	Serum	Negative	0		2024-07-24 16:00:00
VHF-24-925	2024-07-23	30	Alive	Male	20		1	1	1	1										Serum	Negative	0		2024-07-24 16:00:00
VHF-24-926	2024-07-23	30	Alive	Male	5		1										1			Serum	Negative	0		2024-07-24 16:00:00
VHF-24-927	2024-07-23	30	Alive	Male	5		1	1									1			Serum	Negative	0		2024-07-24 16:00:00
VHF-24-928	2024-07-23	30	Alive	Female	28	2024-07-22	1	1	1			1		1						Serum	Negative	0		2024-07-24 16:00:00
VHF-24-929	2024-07-23	30	Alive	Female	36	2024-07-22	1	1	1	1				1			0	0	0	Serum	Negative	0		2024-07-24 16:00:00
VHF-24-931	2024-07-23	30	Alive	Female	16	2024-07-22	1	0	0	0	0	1	0	0	0	0	1			Plasma	Positive (DENV-1)	1	DENV-1	2024-07-26 18:40:00	27.8
VHF-24-932	2024-07-23	30	Alive	Female	20		1	1	0	1	0	0	1	1	0	0	0			Plasma	Negative	0		2024-07-26 18:40:00
VHF-24-933	2024-07-23	30	Alive	Male	39	2024-07-21	1	1						1						Plasma	Negative	0		2024-07-26 18:40:00
VHF-24-934	2024-07-23	30	Alive	Female	57	2024-07-21	1	1				1		1						Plasma	Positive (DENV-1)	1	DENV-1	2024-07-26 18:40:00	30.3
VHF-24-935	2024-07-23	30	Alive	Male	41	2024-07-21	1	1						1						Plasma	Negative	0		2024-07-26 18:40:00
VHF-24-936	2024-07-23	30	Alive	Female	35	2024-07-22	1	1												Plasma	Positive (DENV-1)	1	DENV-1	2024-07-26 18:40:00	23.44
VHF-24-937	2024-07-23	30	Alive	Male	35	2024-07-22	1	1						1						Plasma	Positive (DENV-1)	1	DENV-1	2024-07-26 18:40:00	27.2
VHF-24-938	2024-07-23	30	Alive	Female	34	2024-07-22	1	1						1						Plasma	Positive (DENV-1)	1	DENV-1	2024-07-26 18:40:00	30.6
VHF-24-939	2024-07-23	30	Alive	Male	49															Serum and plasma	Negative	0		2024-07-26 18:40:00
VHF-24-940	2024-07-23	30	Alive	Female	24				1											Serum	Negative	0		2024-07-26 18:40:00
VHF-24-941	2024-07-23	30	Alive	Female	59		1	1												Serum	Negative	0		2024-07-26 18:40:00
VHF-24-942	2024-07-23	30	Alive	Male	35			1												Serum	Negative	0		2024-07-26 18:40:00
VHF-24-943	2024-07-23	30	Alive	Male	52		1	1												Serum	Positive (DENV-1)	1	DENV-1	2024-07-26 18:40:00	32.7
VHF-24-944	2024-07-23	30	Alive	Male	37						1		1							Serum	Negative	0		2024-07-26 18:40:00
VHF-24-945	2024-07-23	30	Alive	Male	44		1	1												Serum	Positive (DENV-1)	1	DENV-1	2024-07-26 18:40:00	31
VHF-24-946	2024-07-23	30	Alive	Female	46		1	1												Serum	Negative	0		2024-07-26 18:40:00
VHF-24-947	2024-07-23	30	Alive	Female	23		1		1											Serum	Negative	0		2024-07-26 18:40:00
VHF-24-948	2024-07-23	30	Alive	Female	23		1	1						1						Serum	Negative	0		2024-07-26 18:40:00
VHF-24-949	2024-07-23	30	Alive	Female	9		1	1			1									Serum	Negative	0		2024-07-26 18:40:00
VHF-24-950	2024-07-23	30	Alive	Female	34		1													Serum	Positive	1		2024-07-26 18:40:00	32.6
VHF-24-951	2024-07-23	30	Alive	Male	36		1													Serum	Negative	0		2024-07-26 18:40:00
VHF-24-952	2024-07-23	30	Alive	Female	75		1	1												Serum	Negative	0		2024-07-26 18:40:00
VHF-24-953	2024-07-23	30	Alive	Male	52					1										Plasma	Negative	0		2024-07-26 18:40:00
VHF-24-954	2024-07-23	30	Alive	Female	80			1												Plasma	Negative	0		2024-07-26 18:40:00
VHF-24-955	2024-07-23	30	Alive	Female	48															Plasma	Positive	1		2024-07-26 18:40:00	25.9
VHF-24-956	2024-07-23	30	Alive	Male	26			1				1								Plasma	Negative	0		2024-07-26 18:40:00
VHF-24-957	2024-07-23	30	Alive	Male	33															Plasma	Negative	0		2024-07-26 18:40:00
VHF-24-958	2024-07-23	30	Alive	Female	72			1				1								Plasma	Positive	1		2024-07-26 18:40:00	32.6
VHF-24-959	2024-07-23	30	Alive	Female	4			1												Plasma	Negative	0		2024-07-26 18:40:00
VHF-24-960	2024-07-23	30	Alive	Female	45															Plasma	Negative	0		2024-07-26 18:40:00
VHF-24-961	2024-07-23	30	Alive	Female	37			1		1			1							Plasma	Negative	0		2024-07-26 08:00:00
VHF-24-962	2024-07-23	30	Alive	Female	60			1		1										Plasma	Negative	0		2024-07-26 08:00:00
VHF-24-963	2024-07-23	30	Alive	Male	6			1												Plasma	Negative	0		2024-07-26 08:00:00
VHF-24-964	2024-07-23	30	Alive	Female	22			1		1										Plasma	Negative	0		2024-07-26 08:00:00
VHF-24-965	2024-07-23	30	Alive	Female	68															Plasma	Negative	0		2024-07-26 08:00:00
VHF-24-966	2024-07-23	30	Alive	Female	28															Plasma	Negative	0		2024-07-26 18:40:00
VHF-24-967	2024-07-23	30	Alive	Male	30																Negative	0		2024-07-26 18:40:00
VHF-24-968	2024-07-23	30	Alive	Female	16				1				1							Serum	Positive	1		2024-07-26 18:40:00	33.4
VHF-24-969	2024-07-23	30	Alive	Male	20		1													Plasma	Negative	0		2024-07-26 18:40:00
VHF-24-970	2024-07-23	30	Alive	Female	28	2024-07-23		1		1		1	1	1						Plasma	Negative	0		2024-07-26 18:40:00
VHF-24-971	2024-07-23	30	Alive	Female	17	2024-07-23		1												Plasma	Negative	0		2024-07-26 08:00:00
VHF-24-972	2024-07-23	30	Alive	Female	17		0	1												Serum	Negative	0		2024-07-26 08:00:00
VHF-24-973	2024-07-23	30	Alive	Male	3	2024-07-23	1	1	1	1	1	1	1	1	0	1	0	0	1	Plasma	Negative	0		2024-07-24 16:00:00
VHF-24-974	2024-07-24	30	Alive	Male	9	2024-07-23	1	1									1			Serum	Negative	0		2024-07-26 08:00:00
VHF-24-975	2024-07-24	30	Alive	Male	25	2024-07-23	1	1						1						Serum	Negative	0		2024-07-26 08:00:00
VHF-24-976	2024-07-24	30	Alive	Female	32	2024-07-23	1													Serum	Negative	0		2024-07-26 08:00:00
VHF-24-977	2024-07-24	30	Alive	Male	28	2024-07-23	1							1				1		Serum	Negative	0		2024-07-26 18:40:00
VHF-24-978	2024-07-24	30	Alive	Female	23	2024-07-22	1			1								1		Serum	Negative	0		2024-07-26 18:40:00
VHF-24-979	2024-07-24	30	Alive	Male	45	2024-07-22	1	1	1	1								1		Serum	Negative	0		2024-07-26 18:40:00
VHF-24-980	2024-07-24	30	Dead	Female	31	2024-07-18	1	1	1	1	1		1			1			1	Serum	Positive	1		2024-07-26 18:40:00	34.9
VHF-24-981	2024-07-24	30	Alive	Male	5	2024-07-18		1	1				1							Serum	Negative	0		2024-07-26 18:40:00
VHF-24-982	2024-07-24	30	Alive	Male	37	2024-07-17	1	1						1		1				Plasma	Negative	0		2024-07-26 08:00:00
VHF-24-983	2024-07-24	30	Alive	Female	0.7	2024-07-17	1									1				Plasma	Negative	0		2024-07-26 08:00:00
VHF-24-984	2024-07-24	30	Alive	Male	20	2024-07-22														Plasma and Serum	Negative	0		2024-07-26 08:00:00
VHF-24-985	2024-07-24	30	Alive	Female	48	2024-07-22														Plasma and Serum	Negative	0		2024-07-26 08:00:00
VHF-24-986	2024-07-24	30	Alive	Female	24	2024-07-22														Plasma and Serum	Negative	0		2024-07-26 08:00:00
VHF-24-987	2024-07-24	30	Alive	Female	6	2024-07-17	1		1											Plasma	Negative	0		2024-07-26 08:00:00
VHF-24-988	2024-07-24	30	Alive	Male	2	2024-07-18	1		1										1	Plasma	Negative	0		2024-07-26 08:00:00
VHF-24-989	2024-07-24	30	Alive	Male	42	2024-07-20	1		1		1		1							Serum	Negative	0		2024-07-26 08:00:00
VHF-24-990	2024-07-24	30	Alive	Male	10	2024-07-22														Plasma	Negative	0		2024-07-26 08:00:00
VHF-24-991	2024-07-24	30	Alive	Female	23	2024-07-17	1	1												Plasma	Negative	0		2024-07-26 08:00:00
VHF-24-992	2024-07-24	30	Alive	Male	8	2024-07-22														Plasma and Serum	Negative	0		2024-07-26 08:00:00
VHF-24-993	2024-07-24	30	Alive	Male	53	2024-07-18														Plasma	Negative	0		2024-07-26 08:00:00
VHF-24-994	2024-07-24	30	Alive	Male	0.8	2024-07-18	1		1		1								1	plasma	Negative	0		2024-07-26 08:00:00
VHF-24-995	2024-07-24	30	Alive	Female	14	2024-07-23			1											Serum	Negative	0		2024-07-26 08:00:00
VHF-24-996	2024-07-24	30	Dead	Male	25		1	1	1	1	1	1	1	1	0	1	0	0	1	Plasma	Negative	0		2024-07-26 08:00:00
VHF-24-997	2024-07-24	30	Alive	Male	1															Serum	Negative	0		2024-07-26 08:00:00
VHF-24-998	2024-07-24	30	Alive	Female	31	2024-07-22	0	0	0	1	0	1	1	1	0	1	1	0	0	Serum	Negative	0		2024-07-26 08:00:00
VHF-24-999	2024-07-24	30	Alive	Female	32		1	1	0	1	0	1	1	1	0	0	1	0	0	Serum	Negative	0		2024-07-26 08:00:00
VHF-24-1000	2024-07-24	30	Alive	Male	3	2024-07-17	1												1	Serum	Negative	0		2024-07-26 08:00:00
VHF-24-1001	2024-07-24	30	Alive	Female	32	2024-07-23	1							1						Serum	Negative	0		2024-07-26 08:00:00
VHF-24-1002	2024-07-24	30	Alive	Male	50	2024-07-22	1	1												Serum	Negative	0		2024-07-26 18:40:00
VHF-24-1003	2024-07-24	30	Alive	Male	51	2024-07-24	1	1												Serum	Negative	0		2024-07-26 18:40:00
VHF-24-1004	2024-07-24	30	Alive	Male	37	2024-07-24	1	1	1										1	Plasma	Negative	0		2024-07-26 18:40:00
VHF-24-1005	2024-07-24	30	Alive	Male	63	2024-07-24	1							1						Serum	Positive	1		2024-07-26 18:40:00	20.2
VHF-24-1006	2024-07-24	30	Alive	Male	16	2024-07-24	1										1			Plasma	Negative	0		2024-07-26 18:40:00
VHF-24-1007	2024-07-24	30	Alive	Male	13		1	1	1	1	0	0	0	0	0	0	0	0	0	Plasma	Negative	0		2024-07-26 18:40:00
VHF-24-1008	2024-07-24	30	Alive	Male	18	2024-07-23	1						1							Plasma	Negative	0		2024-07-26 08:00:00
VHF-24-1009	2024-07-24	30	Alive	Female	28	2024-07-20	1										1			Plasma	Negative	0		2024-07-26 08:00:00
VHF-24-1010	2024-07-24	30	Alive	Female	30	2024-07-22		1									1			Serum	Negative	0		2024-07-26 08:00:00
VHF-24-1011	2024-07-24	30	Alive	Female	35	2024-07-23		1	1											Serum	Negative	0		2024-07-26 08:00:00
VHF-24-1012	2024-07-24	30	Alive	Female	44	2024-07-21	1							1						Serum	Negative	0		2024-07-26 08:00:00
VHF-24-1013	2024-07-24	30	Alive	Male	52	2024-07-22	1			1										Serum	Negative	0		2024-07-26 08:00:00
VHF-24-1014	2024-07-24	30	Alive	Female	37	2024-07-21	1	1						1						Serum	Negative	0		2024-07-26 08:00:00
VHF-24-1015	2024-07-24	30	Alive	Male	18		1	1	0	1	0	1	1	1	0	0	0	0	0	Plasma	Negative	0		2024-07-26 08:00:00
VHF-24-1016	2024-07-24	30	Alive	Female	25	2024-07-22		1	1	1	1	1		1	1	1				Serum	Negative	0		2024-07-26 08:00:00
VHF-24-1017	2024-07-24	30	Alive	Male	36		1	1	1	1	1	1		1	0	1				Serum	Negative	0		2024-07-26 08:00:00
VHF-24-1018	2024-07-24	30	Alive	Male	16		1	1	1	1		1				1				Serum	Negative	0		2024-07-26 08:00:00
VHF-24-1019	2024-07-24	30	Alive	Male	8	2024-07-19	1	1	1	0	0	0	1	1	0	0	1	0	0	Serum	Negative	0		2024-07-26 08:00:00
VHF-24-1020	2024-07-24	30	Alive	Female	32	2024-07-18	1	1	0	1	0	1	0	1	0	0	0	0	0	Serum	Negative	0		2024-07-26 08:00:00
VHF-24-1021	2024-07-24	30	Alive	Female	31	2024-07-20	1	1	0	0	0	1	1	1	0	0	0			Serum	Negative	0		2024-07-26 08:00:00
VHF-24-1022	2024-07-24	30	Alive	Female	26	2024-07-20	1	1	1	1	0	1	0	0	0	0	0			Serum	Negative	0		2024-07-26 08:00:00
VHF-24-1023	2024-07-24	30	Alive	Male	43	2024-07-20	1	1	0	1	0	1	1	1	0	0	0			Serum	Negative	0		2024-07-26 18:40:00
VHF-24-1024	2024-07-24	30	Alive	Female	34	2024-07-20	1	1	1	1	1	1	0	1	0	0				Serum	Negative	0		2024-07-26 18:40:00
VHF-24-1025	2024-07-24	30	Alive	Male	62	2024-07-20	1	1	0	0	0	0	0	1	0	1				Serum	Positive	1		2024-07-26 18:40:00	24.3
VHF-24-1026	2024-07-24	30	Alive	Male	29	2024-07-18	1	1	1	1	0	1	0	1	0	0				Serum	Positive	1		2024-07-26 18:40:00	25.6
VHF-24-1027	2024-07-24	30	Alive	Female	35	2024-07-18	1	1	1	1	0	1	0	1	0	0				Serum	Positive	1		2024-07-26 18:40:00	38.2
VHF-24-1028	2024-07-24	30	Alive	Male	30	2024-07-18	0	1	0	1	0	1	0	0	0	0				Serum	Negative	0		2024-07-26 08:00:00
VHF-24-1029	2024-07-24	30	Alive	Female	39	2024-07-18	1	1	0	1	0	1	0	1	0	0				Serum	Negative	0		2024-07-26 08:00:00
VHF-24-1030	2024-07-24	30	Alive	Female	70	2024-07-18	1	1	1	1	1	1	0	1	0	0				Serum	Negative	0		2024-07-26 08:00:00
VHF-24-1031	2024-07-24	30	Alive	Female	41	2024-07-18	1	1	1	1	1	1	1	1	0	0				Serum	Negative	0		2024-07-26 08:00:00
VHF-24-1032	2024-07-24	30	Alive	Female	31	2024-07-18	1	1	0	1	0	1	0	1	0	1				Serum	Negative	0		2024-07-26 08:00:00
VHF-24-1033	2024-07-24	30	Alive	Male	32	2024-07-19	1	1	1	1	0	1	1	1	0	0	1	0	0	Serum	Negative	0		2024-07-26 08:00:00
VHF-24-1034	2024-07-24	30	Alive	Female	28	2024-07-22	1	1	0	1	0	0	0	0	0	0	0	0	1	Serum	Negative	0		2024-07-26 08:00:00
VHF-24-1035	2024-07-24	30	Alive	Male	56	2024-07-22	1	1	1	1	0	1	1	1	0	0	0	0	0	Serum	Negative	0		2024-07-26 08:00:00
VHF-24-1036	2024-07-24	30	Alive	Male	11			1			1		1							Serum	Negative	0		2024-07-26 08:00:00
VHF-24-1037	2024-07-24	30	Alive	Male	7		1		1	1	1	1	1						1	Serum	Negative	0		2024-07-26 08:00:00
VHF-24-1038	2024-07-24	30	Alive	Male	16		1	1	1	1	0	1	1	1	0	0	1	0	0	Plasma	Negative	0		2024-07-26 18:40:00
VHF-24-1039	2024-07-24	30	Alive	Male	29		1	1	1	1	0	1	0	1	0	0	0	0	0	Plasma, Serum	Positive	1		2024-07-26 18:40:00	30.7
VHF-24-1040	2024-07-24	30	Alive	Female	5	2024-07-22	1	1	0	1	0	0	1	0	0	0	0	1	0	Serum	Negative	0		2024-07-26 18:40:00
VHF-24-1041	2024-07-24	30	Alive	Female	51	2024-07-18		1	1	1	1	1	1	1	0	1	0	0	0	Serum	Negative	0		2024-07-26 18:40:00
VHF-24-1042	2024-07-24	30	Alive	Female	31	2024-07-20	1	1	1	0			1	1	1	1	0	0	0	Plasma	Positive	1		2024-07-26 18:40:00	33.4
VHF-24-1043	2024-07-24	30	Alive		42		1	1	0	1	0	1	1	1	0	0	0	0	0	Plasma	Negative	0		2024-07-26 18:40:00
VHF-24-1044	2024-07-24	30	Alive	Female	68			1	0	1	0	0	0	0	0	0	0	0	0	Plasma	Positive	1		2024-07-26 18:40:00	30.7
VHF-24-1045	2024-07-24	30	Alive	Female	21			1	1	1		1		1		1	0	0	1	Plasma	Negative	0		2024-07-26 18:40:00
VHF-24-1046	2024-07-24	30	Alive	Female	59		0	1	1	1	0	1	0	1	0	0	0	0	0	Plasma	Negative	0		2024-07-26 18:40:00
VHF-24-1047	2024-07-24	30	Alive	Male	35		1	1	0	0	0	1	0	1	0	0	0	0	0	Plasm	Negative	0		2024-07-26 18:40:00
VHF-24-1048	2024-07-24	30	Alive	Female	14	2024-07-22	1	1	1				1							Serum	Negative	0		2024-07-26 08:00:00
VHF-24-1049	2024-07-24	30	Alive	Male	31	2024-07-22	1	1	1		1		1	1						Serum	Negative	0		2024-07-26 08:00:00
VHF-24-1050	2024-07-24	30	Alive	Male	16	2024-07-22	1	1	1											Serum	Negative	0		2024-07-26 08:00:00
VHF-24-1051	2024-07-24	30	Alive	Male	6	2024-07-22	1	1	1											Serum	Negative	0		2024-07-26 08:00:00
VHF-24-1052	2024-07-24	30	Alive	Female	7	2024-07-22	1	1	1											Serum	Negative	0		2024-07-26 08:00:00
VHF-24-1053	2024-07-24	30	Alive	Female	32	2024-07-22	1	1				1		1						Serum	Negative	0		2024-07-26 08:00:00
VHF-24-1054	2024-07-24	30	Alive	Male	21	2024-07-24	1	1	1	1	1	1	0	1	1	0	0	0	0	Serum	Negative	0		2024-07-26 08:00:00
VHF-24-1055	2024-07-24	30	Alive	Male	37		1	0	1	1	0	1	0	1	0	1	0	0	1	Serum	Negative	0		2024-07-26 08:00:00
VHF-24-1056	2024-07-25	30	Alive	Male	67	2024-07-23														Serum	Negative	0		2024-07-26 08:00:00
VHF-24-1057	2024-07-25	30	Alive	Female	65			1	1	0	0	0	0	0	0	1	0	0	0	Serum	Negative	0		2024-07-26 08:00:00
VHF-24-1058	2024-07-25	30	Alive	Female	56	2024-07-25	1	1	1	1	0	1	0	1	1	0	0	0	0	Serum	Negative	0		2024-07-26 08:00:00
VHF-24-1059	2024-07-25	30	Alive	Female	23		1	1	1	0	0	0	0	0	0	0	1	0	0	Serum	Negative	0		2024-07-26 08:00:00
VHF-24-1060	2024-07-25	30	Alive	Female	3	2024-07-20	1											1		Plasma	Negative	0		2024-07-26 08:00:00
VHF-24-1061	2024-07-25	30	Alive	Female	43	2024-07-22	1	1										1		Serum	Negative	0		2024-07-26 08:00:00
VHF-24-1062	2024-07-25	30	Alive	Male	14	2024-07-20	1	1	1											Plasma	Negative	0		2024-07-26 08:00:00
VHF-24-1063	2024-07-25	30	Alive	Male	44	2024-07-23														Plasma	Negative	0		2024-07-26 08:00:00
VHF-24-1064	2024-07-25	30	Alive	Male	37	2024-07-23		1	1	1								1		Plasma	Negative	0		2024-07-26 18:40:00
VHF-24-1065	2024-07-25	30	Alive	Female	47	2024-07-22														Plasma	Positive	1		2024-07-26 18:40:00	27.9
VHF-24-1066	2024-07-25	30	Alive	Female	48	2024-07-25	1	1	1	1	0	1	0	1	0	0	0	0	0	Serum	Positive	1		2024-07-26 18:40:00	33.1
VHF-24-1067	2024-07-25	30	Alive	Male	19	2024-07-19	1	1	0	1	0	1	1	0	0	0	0	0	0	Serum	Positive	1		2024-07-27 13:33:00	31.28
VHF-24-1068	2024-07-25	30	Alive	Female	39	2024-07-19	1	1	0	1	0	1	1	1	0	1	0	1	0	Serum	Negative	0		2024-07-27 13:33:00
VHF-24-1069	2024-07-26	30	Alive	Male	30	2024-07-19	1	0	0	0	0	0	0	0	0	0	1	0	0	Serum	Negative	0		2024-07-27 13:33:00
VHF-24-1070	2024-07-26	30	Alive	Male	3	2024-07-22	1	1	1	0	0	0	0	0	0	0	0	0	0	Serum	Negative	0		2024-07-27 13:33:00
VHF-24-1071	2024-07-26	30	Alive	Male	28	2024-07-25	1	0	1	0	0	1	1	1	0	0	0	0	0		Negative	0		2024-07-27 13:33:00
VHF-24-1072	2024-07-26	30	Alive	Female	4	2024-07-25	1	1					1	1							Negative	0		2024-07-27 13:44:00
VHF-24-1073	2024-07-26	30	Alive	Male	45	2024-07-25	1	1												plasma	Negative	0		2024-07-27 13:44:00
VHF-24-1074	2024-07-26	30	Alive	Male	26	2024-07-25	1		1					1						serum	Negative	0		2024-07-27 13:44:00
VHF-24-1075	2024-07-26	30	Alive	Male	45	2024-07-24	1	1	0	1	1	1	1	1	0	0	0	0	1	serum	Negative	0		2024-07-27 13:44:00
VHF-24-1076	2024-07-26	30	Alive	Female	59	2024-07-24	0	1	0	1	1	1	1	1	1	0	0	0	0	serum	Negative	0		2024-07-27 13:44:00
VHF-24-1077	2024-07-26	30	Alive	Female	25	2024-07-25		0	1	0	1	1	0	0	0	1	0	1	1	plasma	Negative	0		2024-07-27 13:44:00
VHF-24-1078	2024-07-26	30	Alive	Female	48	2024-07-26	1	1				1		1	0	0				plasma	Negative	0		2024-07-27 13:44:00
VHF-24-1079	2024-07-26	30	Alive	Male	27	2024-07-26	1	1	1	1		1									Negative	0		2024-07-27 13:44:00
VHF-24-1080	2024-07-26	30	Alive	Female	18	2024-07-25	1		1											Plasma	Negative	0		2024-07-27 13:44:00
VHF-24-1081	2024-07-26	30	Alive	Female	12	2024-07-25	1													Plasma	Negative	0		2024-07-27 13:45:00
VHF-24-1082	2024-07-26	30	Alive	Male	19	2024-07-22	1	1											1	Serum	Negative	0		2024-07-27 13:45:00
VHF-24-1083	2024-07-26	30	Alive	Female	44	2024-07-22			1		1	1	0	1	0	0				Plasma	Negative	0		2024-07-27 13:45:00
VHF-24-1084	2024-07-26	30	Alive	Female	13	2024-07-22	1	1	1	1	0	1	1		0	1				Serum	Negative	0		2024-07-27 13:45:00
VHF-24-1085	2024-07-26	30	Alive	Male	33															Serum	Negative	0		2024-07-27 13:45:00
VHF-24-1086	2024-07-26	30	Alive	Male	3	2024-07-26	1					1								Plasma	Negative	0		2024-07-27 13:45:00
VHF-24-1087	2024-07-26	30	Alive	Female	4		1			1			1				1			Plasma	Positive	1		2024-07-27 13:45:00	40.49
VHF-24-1090	2024-07-26	30	Alive	Male	2		1	1	1			1					1			Serum	Positive	1		2024-07-27 13:45:00	38.71
VHF-24-1094	2024-07-26	30	Alive	Female	29		1	1	1	1	0	1	0	1	0	0				Plasma and serum	Positive	1		2024-07-27 13:45:00	27.24 (serum)
VHF-24-1095	2024-07-26	30	Alive	Male	13	2024-07-22	1	1	0	1	0	1	0	1	0	0	0	0	0	Serum	Negative	0		2024-07-27 13:45:00
VHF-24-1096	2024-07-26	30	Alive	Female	52	2024-07-23	1	1	1					1						Serum	Negative	0		2024-07-27 13:45:00
VHF-24-1097	2024-07-26	30	Alive	Female	34	2024-07-25	1	1	1	1	0	1	1	1	0	0	0	0	0	Serum	Negative	0		2024-07-27 13:45:00
VHF-24-1098	2024-07-26	30	Alive	Female	62	2024-07-25	1	1	1	1	0	1	0	1	0	0	0	0	0	Serum	Negative	0		2024-07-27 13:45:00
VHF-24-1099	2024-07-26	30	Alive	Female	57	2024-07-23	0	1				1								Serum	Negative	0		2024-07-27 13:45:00
VHF-24-1100	2024-07-26	30	Alive	Female	15	2024-07-23	1	1	1	1	1					1				Serum	Negative	0		2024-07-27 13:45:00
VHF-24-1101	2024-07-26	30	Alive	Female	35	2024-07-23														Serum	Negative	0		2024-07-27 13:45:00
VHF-24-1102	2024-07-26	30	Alive	Male	37	2024-07-24	1	1		1	1	1	1	1	1	0				Serum	Negative	0		2024-07-27 13:45:00
VHF-24-1103	2024-07-26	30	Alive	Female	38	2024-07-24	1	1		1	1	1	1	1						Serum	Positive	1		2024-07-27 13:45:00	36.98
VHF-24-1104	2024-07-26	30	Alive	Female	67	2024-07-22	1	0	0	0	0	0	0	1			0	0	0	Serum	Positive	1		2024-07-27 13:45:00	19.35
VHF-24-1105	2024-07-26	30	Alive	Female	57	2024-07-22	1	0	1	0	0	0	0	0	0	1	0	0	0	Plasma	Negative	0		2024-07-27 13:45:00
VHF-24-1106	2024-07-26	30	Alive	Male	5	2024-07-24	1		1											Plasma	Negative	0		2024-07-27 13:45:00
VHF-24-1107	2024-07-26	30	Alive	Male	50	2024-07-21	1	1	1		1									Plasma	Positive	1		2024-07-27 13:45:00	33.61
VHF-24-1108	2024-07-26	30	Alive	Female	19															Plasma	Negative	0		2024-07-27 13:45:00
VHF-24-1109	2024-07-26	30	Alive	Male	31		1	1			1		1							Serum	Negative	0		2024-07-27 13:46:00
VHF-24-1110	2024-07-26	30	Alive	Male	5		1													Serum and plasma	Negative	0		2024-07-27 13:46:00
VHF-24-1111	2024-07-26	30	Alive	Male	3		1							1			1			Serum	Negative	0		2024-07-27 13:46:00
VHF-24-1112	2024-07-26	30	Alive	Male	22	2024-07-24										1				serum	Negative	0		2024-07-27 13:46:00
VHF-24-1113	2024-07-26	30	Alive	Male	36		1										1			Serum	Negative	0		2024-07-27 13:46:00
VHF-24-1114	2024-07-26	30	Alive	Female	18		1												1	Serum	Negative	0		2024-07-27 13:46:00
VHF-24-1115	2024-07-26	30	Alive	Male	35	2024-07-24	1	1	1					1			1			Serum	Negative	0		2024-07-27 13:46:00
VHF-24-1116	2024-07-26	30	Alive	Female	22	2024-07-24	1					1				1				Serum	Negative	0		2024-07-27 13:46:00
VHF-24-1117	2024-07-26	30	Alive	Male	52	2024-07-24	1		1			1	1							Serum	Negative	0		2024-07-27 13:46:00
VHF-24-1118	2024-07-26	30	Alive	Male		2024-07-24	1												1	Serum	Negative	0		2024-07-27 13:46:00
VHF-24-1119	2024-07-26	30	Alive	Female	1	2024-07-25	1										1			serum	Negative	0		2024-07-27 13:46:00
VHF-24-1120	2024-07-26	30	Alive	Male	9	2024-07-22	1													serum	Negative	0		2024-07-27 13:46:00
VHF-24-1121	2024-07-26	30	Alive	Male	30	2024-07-25	1												1	serum	Negative	0		2024-07-27 13:46:00
VHF-24-1122	2024-07-26	30	Alive	Female	25	2024-07-22	1												1	serum	Negative	0		2024-07-27 13:46:00
VHF-24-1123	2024-07-26	30	Alive	Male	5	2024-07-16	1	1	1										1	serum	Positive	1		2024-07-27 13:46:00	37.53
VHF-24-1124	2024-07-26	30	Alive	Female	34	2024-07-23	1	1	1	1	0	1	1	1	0		1	1	0	serum	Negative	0		2024-07-27 13:46:00
VHF-24-1125	2024-07-26	30	Alive	Male	38	2024-07-25	0	1	1	1	1	1	0	0	0	0	0	0	1	serum	Positive	1		2024-07-27 13:46:00	29.98
VHF-24-1126	2024-07-26	30	Alive	Female	31	2024-07-22	1	1	1			1		1		1				serum	Negative	0		2024-07-27 13:46:00
VHF-24-1127	2024-07-26	30	Alive	Female	39		1	1	1	1	1	1	1	1						serum	Negative	0		2024-07-27 13:46:00
VHF-24-1128	2024-07-29	31	Alive	Male	33	2024-07-26		1	1	1			1	1	0	0	0	0	0	serum	Negative	0		2024-07-30 08:50:00
VHF-24-1129	2024-07-29	31	Alive	Female	6	2024-07-26	1										1			serum	Negative	0		2024-07-30 08:50:00
VHF-24-1130	2024-07-29	31	Alive	Male	15	2024-07-25		1						1			1		0	Serum and plasma	Negative	0		2024-07-30 08:50:00
VHF-24-1131	2024-07-29	31	Alive	Female	20	2024-07-26		1						1						serum	Negative	0		2024-07-30 08:50:00
VHF-24-1133	2024-07-29	31	Alive	Female	24	2024-07-29	1		1					1						plasma and serum	Negative	0		2024-07-30 13:16:00
VHF-24-1134	2024-07-29	31	Dead	Female	9	2024-07-29	1	1	0	0	1	0	0	0	0	0	0	0	0	Serum	Negative	0		2024-07-30 13:16:00
VHF-24-1135	2024-07-29	31	Alive	Female	23	2024-07-29	1	0	0	0	0	0	0	0	0	0	0	0	0	serum	Negative	0		2024-07-30 13:16:00
VHF-24-1136	2024-07-29	31	Alive	Female	43	2024-07-29	1	1	0	0	0	0	0	0	0	0	0	0	0	serum	Negative	0		2024-07-30 13:16:00
VHF-24-1137	2024-07-29	31	Alive	Male	42	2024-07-26	1	1	0	1	0	0	0	1	0	1	0	0	0	Plasma	Positive	1		2024-07-30 13:16:00	24.85
VHF-24-1138	2024-07-29	31	Alive	Female	21	2024-07-23		1	0	0	1	1	0	0	0	0	0	0	0	Serum	Positive	1		2024-08-01 15:31:00	27.6
VHF-24-1139	2024-07-29	31	Alive	Female	40	2024-07-26	1	1	1	1	1	1	0	1	0	0	0	0	0	Plasma	Negative	0		2024-07-30 13:16:00
VHF-24-1140	2024-07-29	31	Alive	Female	39	2024-07-26	1	1	1	1	0	0	0	1	0	1	0	0	0	Plasma	Negative	0		2024-07-30 13:16:00
VHF-24-1141	2024-07-29	31	Alive	Male	36	2024-07-26	1	1	1	1	1	1	0	1	0	0	0	0	0	Plasma	Positive	1		2024-07-30 13:16:00	36
VHF-24-1142	2024-07-29	31	Alive	Female	2	2024-07-26		1	0	1	0	0	0	0	0	0	0	0	0	Plasma	Negative	0		2024-07-30 13:16:00
VHF-24-1143	2024-07-29	31	Alive	Female	53	2024-07-26		1	1	1	0	1					0	0	0	Plasma	Negative	0		2024-07-30 13:16:00
VHF-24-1144	2024-07-29	31	Alive	Female	34	2024-07-26		1	1	1	0	1	1	0	0	0	0	0	0	Plasma	Negative	0		2024-07-30 13:16:00
VHF-24-1145	2024-07-30	31	Alive	Female	4	2024-07-29	1	1										1		Serum	Negative	0		2024-07-31 10:39:00
VHF-24-1146	2024-07-30	31	Alive	Female	32	2024-07-25														Plasma	Negative	0		2024-07-31 10:39:00
VHF-24-1147	2024-07-30	31	Alive	Female	61	2024-07-25	1	1						1			1			Plasma	Negative	0		2024-07-31 10:39:00
VHF-24-1148	2024-07-30	31	Alive	Male	10	2024-07-24								1			1			Serum	Negative	0		2024-07-31 10:39:00
VHF-24-1149	2024-07-30	31	Alive	Female	23	2024-07-18	1	1	0	1	1	1	0	1	0	0	0	0	0	Serum	Negative	0		2024-07-31 10:39:00
VHF-24-1150	2024-07-30	31	Alive	Male	4	2024-07-19	1	0	0	0	0	1	1	1	0	0	1	0	0	Serum	Negative	0		2024-07-31 10:39:00
VHF-24-1151	2024-07-30	31	Alive	Male	25	2024-07-26														Serum	Negative	0		2024-07-31 10:39:00
VHF-24-1152	2024-07-30	31	Alive	Male	44	2024-07-26														Serum	Positive	1		2024-07-31 10:39:00	33.956
VHF-24-1153	2024-07-30	31	Alive	Female	29				1					1						Serum	Negative	0		2024-07-31 10:39:00
VHF-24-1154	2024-07-30	31	Alive	Male	36	2024-07-25				1	1		1						1	Plasma	Negative	0		2024-07-31 10:39:00
VHF-24-1155	2024-07-30	31	Alive	Male	8	2024-07-28														Plasma	Negative	0		2024-07-31 10:39:00
VHF-24-1156	2024-07-30	31	Alive	Male	6	2024-07-26	1	0	1		1									Plasma	Negative	0		2024-07-31 10:39:00
VHF-24-1157	2024-07-30	31	Alive	Female	31	2024-07-25	1	1	1	1	0	0	0	1	0	0	1	0	0	Serum	Negative	0		2024-07-31 10:39:00
VHF-24-1158	2024-07-30	31	Alive	Female	28	2024-07-29								1						Plasma	Negative	0		2024-07-31 10:39:00
VHF-24-1159	2024-07-30	31	Alive	Male	4	2024-07-29														Serum	Negative	0		2024-07-31 10:39:00
VHF-24-1160	2024-07-30	31	Alive	Female	41		0	1	0	1	0	0	0	1	0	0	0	0	0	Serum	Negative	0		2024-07-31 10:39:00
VHF-24-1161	2024-07-30	31	Alive	Male	10		1	0	0	0	0	0	1	0	0	0	0	0	0	Serum	Negative	0		2024-07-31 10:39:00
VHF-24-1162	2024-07-30	31	Alive	Female		2024-07-30	1													Serum, Plasma	Negative	0		2024-07-31 10:39:00
VHF-24-1163	2024-07-30	31	Alive	Male	36	2024-07-25	1					1								serum	Negative	0		2024-07-31 10:39:00
VHF-24-1164	2024-07-30	31	Alive	Female	31			1		1		1		1						Serum	Negative	0		2024-08-01 15:31:00
VHF-24-1165	2024-07-30	31	Alive	Female	27	2024-07-29		1	1	1	0	1	0	1	0	1	1	0	1	Plasma	Negative	0		2024-08-01 15:31:00
VHF-24-1166	2024-07-31	31	Alive	Female	31	2024-07-29	1	1	1											Plasma	Negative	0		2024-08-01 15:31:00
VHF-24-1167	2024-07-31	31	Alive	Male	25	2024-07-29	1													Plasma	Negative	0		2024-08-01 15:31:00
VHF-24-1168	2024-07-31	31		Male	0.9	2024-07-30														Plasma	Negative	0		2024-08-01 15:31:00
VHF-24-1169	2024-07-31	31	Alive	Male	35			1	1	0	0	1	1	1	0	1	0	0	0	Serum	Negative	0		2024-08-01 15:31:00
VHF-24-1170	2024-07-31	31	N/A	Male	22		1	1	1	1	1	0	0	0	1	0	0	0	0	Serum	Negative	0		2024-08-01 15:31:00
VHF-24-1171	2024-07-31	31	Alive	Male	32	2024-07-29	1	0	1	1	1	1	1	1		1	0	0	0	Serum	Negative	0		2024-08-01 15:31:00
VHF-24-1172	2024-07-31	31	Alive	Male	44	2024-07-29	1	0	1	1	0	1	1	1	0		0	0	0	Serum	Negative	0		2024-08-01 15:31:00
VHF-24-1173	2024-07-31	31	Alive	Male	29		1	1	0	1	0	1	0	1	0	0	1	0	0	Serum	Negative	0		2024-08-01 15:31:00
VHF-24-1174	2024-07-31	31	Alive	Male	34	2024-07-26	1	1						1						Serum	Positive	1		2024-08-01 15:31:00	24
VHF-24-1175	2024-07-31	31	Alive	Female	43	2024-07-30			1		1									Plasma	Negative	0		2024-08-01 15:31:00
VHF-24-1176	2024-07-31	31	Alive	Male	22		1	1	0	1	0	0	0	1	0	0	0	0	0	Serum	Negative	0		2024-08-01 15:31:00
VHF-24-1177	2024-07-31	31	Alive	Female	22	2024-07-31														Serum	Negative	0		2024-08-01 15:31:00
VHF-24-1178	2024-08-08	32	Alive	Female	44	2024-07-29		1	1	1		1	0	1	0	0				serum	Negative	0		2024-08-09 16:00:00
VHF-24-1179	2024-07-31	31	Alive	Female	40	2024-07-28		1		1	1	1		1	0	0	0	1	0	Plasma	Negative	0		2024-08-01 15:31:00
VHF-24-1180	2024-07-31	31	Alive	Female	43	2024-07-29	1	1	0	1	0	1	1	1	0	0				Plasma	Negative	0		2024-08-01 15:31:00
VHF-24-1181	2024-07-31	31	Alive	Male	17		1	1	0	1	0	1	1	1	0	0	1	0	0	Plasma	Negative	0		2024-08-01 15:31:00
VHF-24-1182	2024-07-31	31	Alive	Female	4		1	1	0	1	0	1	1	0	0	0				Plasma	Negative	0		2024-08-01 15:31:00
VHF-24-1183	2024-07-31	31	Alive	Male	18	2024-07-29	1	1	1	1	0	1	0	1	0	0	0	0	0	Plasma	Negative	0		2024-08-01 15:31:00
VHF-24-1184	2024-07-31	31	Alive	Female	33	2024-07-29	0	0	0	0	0	1	0	1	1	0				Plasma	Negative	0		2024-08-01 15:31:00
VHF-24-1185	2024-08-01	31	Alive	Female	37	2024-07-23	1							1						Serum	Negative	0		2024-08-01 15:31:00
VHF-24-1186	2024-08-01	31	Alive	Female	14	2024-07-23	1		1											Serum	Positive	1		2024-08-01 15:31:00	30.7
VHF-24-1187	2024-08-01	31	Alive	Male	20	2024-07-23	1							1						Serum	Negative	0		2024-08-01 15:31:00
VHF-24-1188	2024-08-01	31	Alive	Female	35	2024-07-30	1	1	1											Serum	Negative	0		2024-08-02 01:40:00
VHF-24-1189	2024-08-01	31	Alive	Male	0.4	2024-08-23	1			1									1	Serum	Negative	0		2024-08-02 01:40:00
VHF-24-1190	2024-08-01	31	Alive	Male	10			1	1	1			1							Serum	Negative	0		2024-08-02 01:40:00
VHF-24-1191	2024-08-01	31	Alive	Male	21	2024-07-30	1	1								0	1	1	1	Serum	Negative	0		2024-08-02 01:40:00
VHF-24-1192	2024-08-01	31	Alive	Female	24	2024-07-30	1	1	0	0	0	0	0	1	1	0	0	0	0	Serum	Negative	0		2024-08-02 01:40:00
VHF-24-1193	2024-08-02	31	Alive	Female	34	2024-07-26	1	1	1	0	0	1	0	1	1	0				Serum	Negative	0		2024-08-02 01:40:00
VHF-24-1194	2024-08-02	31	Alive	Male	5	2024-07-30			1		1		1							Serum	Negative	0		2024-08-02 01:40:00
VHF-24-1195	2024-08-02	31	Alive	Female	24	2024-07-30	1	1				1		1						Plasma	Negative	0		2024-08-03 16:16:00
VHF-24-1196	2024-08-02	31	Alive	Female	36	2024-07-30	1	1	1			1		1						Plasma	Negative	0		2024-08-03 16:16:00
VHF-24-1197	2024-08-02	31	Alive	Female	26	2024-07-25	1							1						Serum	Negative	0		2024-08-03 16:16:00
VHF-24-1198	2024-08-02	31	Alive	Female	2	2024-07-25	1												1	Serum	Negative	0		2024-08-03 16:16:00
VHF-24-1199	2024-08-02	31	Alive	Male	20	2024-07-25	1	1						1						Plasma	Negative	0		2024-08-03 16:16:00
VHF-24-1200	2024-08-02	31	Alive	Female	38	2024-07-30	1	1	1	1				1						Plasma	Negative	0		2024-08-03 16:16:00
VHF-24-1201	2024-08-02	31	Alive	Male	55	2024-07-26	1	1			1		1				1		1	Serum	Negative	0		2024-08-03 16:16:00
VHF-24-1202	2024-08-02	31	Alive	Female	34	2024-07-29														Serum	Negative	0		2024-08-03 16:16:00
VHF-24-1203	2024-08-02	31	Alive	Male	37	2024-08-01	1			1		1							1	Serum	Negative	0		2024-08-03 16:16:00
VHF-24-1204	2024-08-02	31	Alive	Male	45		1	0	1	0	0	0	0	0	0	1	0	0	1	Plasma, Serum	Negative	0		2024-08-03 16:16:00
VHF-24-1205	2024-08-02	31	Alive	Female	3	2024-07-30	1	1												Serum	Positive	1		2024-08-03 16:16:00	23.22
VHF-24-1206	2024-08-02	31	Alive	Male	74		1	1	1	0	1	0	0	1	0	0	0	0	0	serum	Negative	0		2024-08-03 16:16:00
VHF-24-1207	2024-08-02	31	Alive	Female	9	2024-07-26	0	1	0	0	0	1	1	0	0	0	0	0	0	serum	Negative	0		2024-08-03 16:16:00
VHF-24-1208	2024-08-02	31	Alive	Male	28	2024-07-30	0	0	0	0	0	0	0	1	0	0	0	0	1	serum	Negative	0		2024-08-03 16:16:00
VHF-24-1209	2024-08-02	31	Alive	Male	27		1	1	0	0	1	0	0	0	0	0	0	0	0	serum	Negative	0		2024-08-03 16:16:00
VHF-24-1210	2024-08-02	31	Alive	Male	27	2024-07-25	1	0	1	1	0	0	0	1	0	0	0	0	0	serum	Negative	0		2024-08-03 16:16:00
VHF-24-1211	2024-08-02	31	Alive	Female	29			1	1	1	0	0	0	0	0	0	0	0	0	serum	Negative	0		2024-08-03 16:16:00
VHF-24-1212	2024-08-02	31	Alive	Female	30	2024-07-31		0	0	1	0	1	0	1	0	1	0	0	0	serum	Positive	1		2024-08-03 16:16:00	37.96
VHF-24-1213	2024-08-02	31	Alive	Female	32	2024-07-30	1						1			1	0	1	1	Serum	Negative	0		2024-08-03 16:16:00
VHF-24-1214	2024-08-02	31	N/A	Female	39	2024-07-30	1	1	0	0	0	0	0	0	0	0	1	0	0	Serum	Negative	0		2024-08-03 16:16:00
VHF-24-1215	2024-08-02	31	Alive	Female	10	2024-07-30	0	1	0	0	0	0	0	0	0	0	0	0	0	Serum	Negative	0		2024-08-03 16:16:00
VHF-24-1216	2024-08-02	31	Alive	Female	2	2024-07-29	1	0	0	0	0	0	0	0	0	0	0	0	0	Serum	Negative	0		2024-08-03 16:16:00
VHF-24-1217	2024-08-02	31	N/A	Female	13	2024-07-28	1	1	0	0	0		1	0	0	0	0	0	0	Serum	Negative	0		2024-08-03 16:16:00
VHF-24-1218	2024-08-02	31	Alive	Female	12	2024-07-31	1	1	0	1	0	0	0	0	1	1	0	0	0	Serum	Negative	0		2024-08-03 16:16:00
VHF-24-1219	2024-08-02	31	Alive	Male	36	2024-07-29	1				1									Serum	Negative	0		2024-08-03 16:16:00
VHF-24-1220	2024-08-02	31	Alive	Male	38	2024-07-24			1	1										Serum	Positive	1		2024-08-03 16:16:00	37.55
VHF-24-1221	2024-08-02	31	Alive	Female	30	2024-07-31	1	1	0	0	0	1	0	0	0	0	0	0	1	serum	Negative	0		2024-08-03 16:16:00
VHF-24-1222	2024-08-02	31	Alive	Male	31	2024-07-28	1	1	1	1	0	1	1	1	0	0	1	0	0	serum	Negative	0		2024-08-03 16:16:00
VHF-24-1223	2024-08-02	31	Alive	Female	39	2024-07-31	1	1	0	1	0	1	0	1	1	0	0	0	0	serum	Negative	0		2024-08-03 16:16:00
VHF-24-1224	2024-08-02	31	Alive	Female	41	2024-07-30	1	1	0	1	0	1	1	1	0	0	0	0	0	serum	Negative	0		2024-08-03 16:16:00
VHF-24-1225	2024-08-02	31	Alive	Male	56	2024-07-30	1	1	0	0	0	1	0	0	0	1	0	1	0	serum, plasma	Negative	0		2024-08-03 16:16:00
VHF-24-1226	2024-08-02	31	Alive	Male	38	2024-07-31	1	1	1	1	1	1	1	1	1	1	1	0	1	serum	Negative	0		2024-08-03 16:16:00
VHF-24-1227	2024-08-02	31	Alive	Female	15		1	1	0	0	0	0	0	0	0	0	1	0	0	serum	Negative	0		2024-08-03 16:16:00
VHF-24-1228	2024-08-02	31	Alive	Female	35	2024-07-30		1	0	0	0	1	1	1	0	1	1	0	0	serum	Negative	0		2024-08-03 16:16:00
VHF-24-1229	2024-08-02	31	Alive	Male	38		1	1	0	1	0	1	0	1	0	0	0	0	0	serum and plasma	Negative	0		2024-08-03 16:16:00
VHF-24-1230	2024-08-02	31	Alive	Male	39		1	1	1	1	0	1	0	1	0	0	0	0	0	serum	Negative	0		2024-08-03 16:16:00
VHF-24-1231	2024-08-02	31	Alive	Male	26		1	1	0	0	0	1	0	1	0	0	0	0	0	serum	Negative	0		2024-08-03 16:16:00
VHF-24-1232	2024-08-02	31	Alive	Female	63		1	0	0	0	0	0	0	0	0	0	0	0	0	serum and plasma	Negative	0		2024-08-03 16:16:00
VHF-24-1233	2024-08-02	31	Alive	Female	53	2024-07-31	1	1	1	1	0	1	1	1	0	0	0	0	0	serum	Negative	0		2024-08-03 16:16:00
VHF-24-1234	2024-08-08	32	Alive	Female	44			1	0	1	0	1	0	1	1	0	0	0	0	serum	Negative	0		2024-08-09 16:00:00
VHF-24-1235	2024-08-02	31	Alive	Female	26															serum	Negative	0		2024-08-03 16:16:00
VHF-24-1236	2024-08-02	31	Alive	Female	28		1													serum	Negative	0		2024-08-03 16:16:00
VHF-24-1237	2024-08-07	32	Alive	Female	21	2024-08-07	1	1	1											Plasma	Negative	0		2024-08-07 15:09:00
VHF-24-1238	2024-08-07	32	Alive	Male	42															Serum, Plasma	Negative	0		2024-08-07 15:09:00
VHF-24-1239	2024-08-07	32	Alive	Male	35															Serum, Plasma	Negative	0		2024-08-07 15:09:00
VHF-24-1240	2024-08-07	32	N/A	Female	46															serum and plasma	Negative	0		2024-08-07 18:30:00
VHF-24-1241	2024-08-07	32	Alive	Male	25	2024-08-05		1		1			1				0	0	0	serum	Negative	0		2024-08-07 18:30:00
VHF-24-1242	2024-08-07	32	Alive	Female	41	2024-08-05	1	1	0	0	1	0	0	1	0	0				serum	Negative	0		2024-08-07 18:30:00
VHF-24-1243	2024-08-07	32	Alive	Female	45	2024-08-05	1	0	0	0	0	0	0	0	1	0	0	0	0	serum	Negative	0		2024-08-07 18:30:00
VHF-24-1244	2024-08-07	32	Alive	Female	27	2024-08-05	1	0	0	0	0	0	0	1	0	0	0	0	0	serum	Negative	0		2024-08-07 18:30:00
VHF-24-1245	2024-08-07	32	Alive	Male	35	2024-08-05	0	0	0	0	0	0	0	1	0	0	0	0	0	serum	Negative	0		2024-08-07 18:30:00
VHF-24-1246	2024-08-07	32	Alive	Male	48	2024-08-02	1												1	plasma	Negative	0		2024-08-07 18:30:00
VHF-24-1247	2024-08-07	32	Alive	Male	38	2024-08-05	1	1					1							plasma	Negative	0		2024-08-07 18:30:00
VHF-24-1248	2024-08-07	32	Alive	Female	36		1	1												plasma	Negative	0		2024-08-07 18:30:00
VHF-24-1249	2024-08-07	32	Alive	Male	34	2024-08-04	1		1				1							plasma	Negative	0		2024-08-07 18:30:00
VHF-24-1250	2024-08-07	32	Alive	Male	30	2024-07-25	1	1	0	1	0	1	0	0	1	0	1	0	0	plasma	Negative	0		2024-08-08 08:00:00
VHF-24-1251	2024-08-07	32	Alive	Male	10	2024-07-30	1										1			serum	Negative	0		2024-08-08 08:00:00
VHF-24-1252	2024-08-07	32	Alive	Male	43	2024-08-06	1	1	0	1	0	1	1	1	0	0	0	0	0	plasma, serum	Negative	0		2024-08-08 08:00:00
VHF-24-1253	2024-08-07	32	Alive	Male	5		1											1		Plasma	Negative	0		2024-08-08 08:00:00
VHF-24-1254	2024-08-07	32	Alive	Male	15	2024-08-02	1	1												Plasma	Negative	0		2024-08-08 08:00:00
VHF-24-1255	2024-08-07	32	Alive	Male	41	2024-07-30	1	1	1	1	0	1	1	1	1	1	0	0	1	Serum	Negative	0		2024-08-08 08:00:00
VHF-24-1256	2024-08-07	32	Alive	Male	35	2024-07-21	1	1	1	1	1	1	1	1	0	1	0	0	1	Serum	Negative	0		2024-08-08 08:00:00
VHF-24-1257	2024-08-07	32	Alive	Male	33	2024-07-30	1	1	1	1	0	1	1	1	1	1	0	0	1	Serum	Negative	0		2024-08-08 08:00:00
VHF-24-1258	2024-08-07	32	Alive	Female	38	2024-07-30														Serum	Negative	0		2024-08-08 08:00:00
VHF-24-1259	2024-08-07	32	Alive	Male	38	2024-08-03	1	1	1	1		1		1		1			1	Serum	Negative	0		2024-08-08 08:00:00
VHF-24-1260	2024-08-07	32	Alive	Male	42	2024-07-27	1	1	1	1	0	1	1	1	0	1	0	0	1	Serum	Negative	0		2024-08-08 08:00:00
VHF-24-1261	2024-08-07	32	Alive	Male	24	2024-08-01	1	1				1							1	Serum	Negative	0		2024-08-09 08:00:00
VHF-24-1262	2024-08-07	32	Dead	Male	1	2024-08-03	1	0	0	0	1	0	0	0	0	0	1	0	1	Plasma	Negative	0		2024-08-09 08:00:00
VHF-24-1263	2024-08-07	32	Alive	Female	29	2024-08-02											1	1		Serum	Negative	0		2024-08-09 08:00:00
VHF-24-1264	2024-08-08	32	Alive	Male	10	2024-08-06	1	1	0	0	0	0	0	0	0	0	0	0	0	Serum	Negative	0		2024-08-09 16:00:00
VHF-24-1265	2024-08-08	32	Alive	Male	35	2024-08-07	0	1	1	1	0	0	0	0	0	0	0	0	0	serum	Negative	0		2024-08-09 16:00:00
VHF-24-1266	2024-08-09	32	Alive	Male	6	2024-08-07	1	1	1	0	1	0	1	1	0	0	0	0	1	plasma	Negative	0		2024-08-09 16:00:00
VHF-24-1267	2024-08-09	32	Alive	Male	81	2024-08-08	1	1										1		serum	Negative	0		2024-08-09 16:00:00
VHF-24-1268	2024-08-09	32	Alive	Female	67	2024-07-30	1	1		1				1	0	0	1		0	serum	Negative	0		2024-08-09 16:00:00
VHF-24-1269	2024-08-09	32	Alive	Female	1	2024-08-06	1										1			serum	Negative	0		2024-08-09 16:00:00
VHF-24-1270	2024-08-09	32	Alive	Female	22	2024-08-06		1						1			1			serum	Negative	0		2024-08-09 16:00:00
VHF-24-1271	2024-08-09	32	Alive	Male	20	2024-08-05														serum	Negative	0		2024-08-09 16:00:00
VHF-24-1272	2024-08-09	32	Alive	Female	29	2024-08-08														serum	Negative	0		2024-08-09 16:00:00
VHF-24-1273	2024-08-09	32	Alive	Female	11		1	1	0	1	1	1	1	0	0	0	1	0	0	serum	Negative	0		2024-08-10 13:39:00
VHF-24-1274	2024-08-09	32	Alive	Male	34	2024-08-01	1	1	0	1	0	1	0	1	0	1	0	0	0	serum	Negative	0		2024-08-10 13:39:00
VHF-24-1275	2024-08-09	32	Alive	Female	7	2024-08-06	1	1	1	1	0	1	1	1	0	0	0	0	1	serum	Negative	0		2024-08-10 13:39:00
VHF-24-1276	2024-08-09	32	Alive	Male	31	2024-08-07	1	1	1	1	0	0	0	1	0	0	0	0	0	serum	Negative	0		2024-08-10 13:39:00
VHF-24-1277	2024-08-09	32	Alive	Female																serum	Negative	0		2024-08-10 13:39:00
VHF-24-1278	2024-08-12	33	Alive	Female	32		1	1									1			Plasma	Negative	0		2024-08-13 12:06:00
VHF-24-1279	2024-08-12	33	Alive	Female	39	2024-07-30														Serum	Negative	0		2024-08-13 12:06:00
VHF-24-1280	2024-08-12	33	Alive	Female	6	2024-07-30	1	1				1								serum	Negative	0		2024-08-13 12:06:00
VHF-24-1281	2024-08-12	33	Alive	Male	7	2024-07-31	1	1				1								Serum	Negative	0		2024-08-13 12:06:00
VHF-24-1282	2024-08-12	33	Alive	Male	21	2024-07-12	1	1	0	1	0	0	0	1	0	0	0	0	0	Serum	Negative	0		2024-08-13 12:06:00
VHF-24-1283	2024-08-12	33	Alive	Female	24	2024-08-11														Serum	Negative	0		2024-08-13 12:06:00
VHF-24-1284	2024-08-12	33	Alive	Female	58															Serum	Negative	0		2024-08-13 12:06:00
VHF-24-1285	2024-08-12	33	Alive	Male	5	2024-08-12														Serum	Negative	0		2024-08-13 12:06:00
VHF-24-1286	2024-08-13	33	Alive	Female	20	2024-08-13	1	1	0	0	1	0	0	0	0	0	0	0	1	Serum	Negative	0		2024-08-14 10:30:00
VHF-24-1287	2024-08-14	33	Alive	Male	9	2024-08-10	1	0	1	0	0	1	0	0	0	1	0	1	1	plasma	Negative	0		2024-08-16 08:00:00
VHF-24-1288	2024-08-14	33	Alive	Male	2		0	1	1	0	1	0	0	0	0	0	0	0	1	serum	Negative	0		2024-08-16 08:00:00
VHF-24-1289	2024-08-14	33	Alive	Female	25		1	1	1	1	0	1	1	1	0	1	0	0	0	serum	Negative	0		2024-08-16 08:00:00
VHF-24-1290	2024-08-14	33	Alive	Male	12	2024-08-10		1						1		1				serum	Negative	0		2024-08-16 08:00:00
VHF-24-1291	2024-08-14	33	Alive	Female	29	2024-08-10	1	1	0	0	0	1	0	0	0	0	0	0	0	serum	Negative	0		2024-08-16 08:00:00
VHF-24-1292	2024-08-14	33	Alive	Female	22	2024-08-10	1	1	1	1	0	1	1	0	0	0	0	0	0	serum	Negative	0		2024-08-16 08:00:00
VHF-24-1293	2024-08-14	33	Alive	Male	15		1	1	0	0	0	1	1	0	0	0	0	0	0	serum	Negative	0		2024-08-16 08:00:00
VHF-24-1294	2024-08-14	33	Alive	Female	8		0	1	0	0	0	0	1	0	0	0	0	0	0	serum	Negative	0		2024-08-16 08:00:00
VHF-24-1295	2024-08-14	33	Alive	Male	68		0	0	0	1	0	1	0	1	0	0	0	0	0	serum	Negative	0		2024-08-16 08:00:00
VHF-24-1296	2024-08-14	33	Alive	Male	17	2024-08-09		1	0	1	0	0	1	1	0	0	0	0	0	serum	Negative	0		2024-08-16 08:00:00
VHF-24-1297	2024-08-14	33	Alive	Male	37		0	1	1	1			0	0	0	0	0	0	0	serum	Negative	0		2024-08-16 08:00:00
VHF-24-1298	2024-08-14	33	Alive	Female	18	2024-08-09	0	1	0	1	0	0	1	1	0	0	0	0	0	serum	Negative	0		2024-08-16 08:00:00
VHF-24-1299	2024-08-14	33	Alive	Male	17	2024-08-10	1	1	1	1	0	1	1	0	0	0	1	0	0	serum	Negative	0		2024-08-16 08:00:00
VHF-24-1300	2024-08-14	33	Alive	Male	58	2024-08-10	1	1	0	1	0	1	1	1	0	1	0	0	0	serum	Negative	0		2024-08-16 08:00:00
VHF-24-1301	2024-08-14	33	Alive	Male	56		0	1	1	1			1	0	0	0	0	0	0	serum	Negative	0		2024-08-16 08:00:00
VHF-24-1302	2024-08-14	33	Alive	Female	39		1	1	1	1	1	1	1	1	0	1	1	1	0	serum	Negative	0		2024-08-16 08:00:00
VHF-24-1303	2024-08-14	33	Alive	Female	38		1	1	1	1	0	1	0	1	0	0	0	0	0	serum	Negative	0		2024-08-16 08:00:00
VHF-24-1304	2024-08-14	33	Alive	Male	17	2024-08-09	1	1	1	1		0	1	1	0	0	0	0	0	serum	Negative	0		2024-08-16 08:00:00
VHF-24-1305	2024-08-14	33	Alive	Female	17			1	0	0	0	1	1	0	0	0	0	0	0	serum	Negative	0		2024-08-16 08:00:00
VHF-24-1306	2024-08-14	33	Alive	Female	19		0	1	1	1	0	0	0	1	0	0	0	0	0	serum	Negative	0		2024-08-16 08:00:00
VHF-24-1307	2024-08-14	33	Alive	Female	57	2024-08-11	1	1	1	1	0	1	1	1	0	0	0	0	0	serum	Negative	0		2024-08-16 08:00:00
VHF-24-1308	2024-08-14	33	Alive	Female	17		1	1	1	1	0	1	1	1	0	0	0	0	0	serum	Negative	0		2024-08-16 08:00:00
VHF-24-1309	2024-08-14	33	Alive	Female	20		1	1	1	0	0	1		0	0	0	0	0	0	serum	Negative	0		2024-08-16 08:00:00
VHF-24-1310	2024-08-14	33	Alive	Female	19		0	1	0	1	0	1	1	0	0	0	0	0	0	serum	Negative	0		2024-08-16 08:00:00
VHF-24-1311	2024-08-14	33	Alive	Female	17		0	1	1	1	0	0	0	0	0	0	0	0	0	serum	Negative	0		2024-08-16 08:00:00
VHF-24-1312	2024-08-14	33		Male	7		0	0	0	0	0	1	0	0	0	0	0	0	0	serum	Negative	0		2024-08-16 08:00:00
VHF-24-1313	2024-08-14	33	Alive	Female	39		0	0	1	0	0	0	1	1	0	0	0	0	0	serum	Negative	0		2024-08-16 08:00:00
VHF-24-1314	2024-08-14	33	Alive	Male	19		1	1	1	1	1	0	0	0	0	0	0	0	0	serum	Negative	0		2024-08-16 08:00:00
VHF-24-1315	2024-08-14	33	Alive	Female	19		1	1	1	1		0	1	0	0	0	0	0	0	serum	Negative	0		2024-08-16 08:00:00
VHF-24-1316	2024-08-14	33	Alive	Female	18		1	1	1	1		1	1	1	0	0	0	0	0	serum	Negative	0		2024-08-16 08:00:00
VHF-24-1317	2024-08-14	33	Alive	Male	20		1	1	1	1	0	0	1	1	0	0	0	0	0	serum	Negative	0		2024-08-16 08:00:00
VHF-24-1318	2024-08-14	33	Alive	Female	20		1	1	1	1	0	0	1	0	0	0	0	0	0	serum	Negative	0		2024-08-16 08:00:00
VHF-24-1319	2024-08-14	33	Alive	Female	20		1	1	0	1	0	1	1	0	0	0	0	0	0	serum	Negative	0		2024-08-16 08:00:00
VHF-24-1320	2024-08-14	33	Alive	Male	17		1	1	1	1	0	1	0	0	0	0	0	0	0	serum	Negative	0		2024-08-16 08:00:00
VHF-24-1321	2024-08-14	33	Alive	Female	18		1	1	0	1	0	1	1	1	0	0	0	0	0	serum	Negative	0		2024-08-16 08:00:00
VHF-24-1322	2024-08-14	33	Alive	Female	19		1	1	1	1	0	0	0	1	0	0	0	0	0	serum	Negative	0		2024-08-16 08:00:00
VHF-24-1323	2024-08-14	33	Alive	Male	8		1	1	0	1	0	0	1	0	0	0	0	0	0	serum	Negative	0		2024-08-16 08:00:00
VHF-24-1324	2024-08-14	33	Alive	Male	17		1	1	0	0	0	1	0	0	0	0	0	0	0	serum	Negative	0		2024-08-16 08:00:00
VHF-24-1325	2024-08-14	33	Alive	Male	41		1	1	1	1		1	1	1	0	0	0	0	0	serum	Negative	0		2024-08-16 08:00:00
VHF-24-1326	2024-08-14	33	Alive	Female	58		0	1	1	1	1	1	1	1	0	0	0	0	0	serum	Negative	0		2024-08-16 08:00:00
VHF-24-1327	2024-08-14	33	Alive	Male	8			1												serum	Negative	0		2024-08-16 08:00:00
VHF-24-1328	2024-08-14	33	Alive	Female	5			1												serum	Negative	0		2024-08-16 08:00:00
VHF-24-1329	2024-08-14	33	Alive	Male		2024-08-10		1												serum	Negative	0		2024-08-16 08:00:00
VHF-24-1330	2024-08-14	33	Alive	Male	5			1												serum	Negative	0		2024-08-16 08:00:00
VHF-24-1331	2024-08-14	33	Alive	Male	44		1	1	0	1	0	1	0	1	0	0	0	0	0	serum	Negative	0		2024-08-16 08:00:00
VHF-24-1332	2024-08-14	33	Alive	Male	3		1	1	0	0	0	1	1	1	0	0	0	0	0	serum	Negative	0		2024-08-16 08:00:00
VHF-24-1333	2024-08-14	33	Alive	Female				1												serum	Negative	0		2024-08-16 08:00:00
VHF-24-1334	2024-08-14	33	Alive	Female	17		0	1	0	0	0	1	1	0	0	0	0	0	0	serum	Negative	0		2024-08-16 08:00:00
VHF-24-1335	2024-08-14	33	Alive	Female	18		1	1	1	1	0	0	1	0	1	0	0	0	0	serum	Negative	0		2024-08-16 08:00:00
VHF-24-1336	2024-08-14	33	Alive	Female	35		1	1		0	0	0	1	1	0	0	0	0	0	serum	Negative	0		2024-08-16 08:00:00
VHF-24-1337	2024-08-14	33	Alive	Male				1					1							serum	Negative	0		2024-08-16 08:00:00
VHF-24-1338	2024-08-14	33	Alive	Female	63		1	1	0	1	0	0	1	1	0	0	0	0	0	serum	Negative	0		2024-08-16 08:00:00
VHF-24-1339	2024-08-14	33	Alive	Female	25		0	1	1	1			1	0	0	0	0	0	0	serum	Negative	0		2024-08-16 08:00:00
VHF-24-1340	2024-08-14	33	Alive	Female	23									1			1			serum	Negative	0		2024-08-16 08:00:00
VHF-24-1341	2024-08-14	33																		serum	Negative	0		2024-08-16 08:00:00
VHF-24-1342	2024-08-14	33	Alive	Female	38		1	1		1		1		1		1				serum	Negative	0		2024-08-16 08:00:00
VHF-24-1343	2024-08-14	33	Alive	Male	19		1	1	0	0	0	1	0	0	0	0	0	0	0	serum	Negative	0		2024-08-16 08:00:00
VHF-24-1344	2024-08-15	33	Alive	Male	26	2024-08-12	1	1	1	0	0	0	0	0	0	0	0	0	0	plasma	Negative	0		2024-08-16 08:00:00
VHF-24-1345	2024-08-15	33	Alive	Male	30	2024-08-13														serum	Negative	0		2024-08-16 08:00:00
VHF-24-1346	2024-08-15	33	Alive	Female	2	2024-08-13	1	1			1							1		serum	Negative	0		2024-08-16 08:00:00
VHF-24-1347	2024-08-15	33	Alive	Female	22		1	1												plasma	Negative	0		2024-08-16 08:00:00
VHF-24-1348	2024-08-15	33	Alive	Male	14	2024-08-12	1	1	1				1	1					1	serum	Negative	0		2024-08-16 08:00:00
VHF-24-1349	2024-08-15	33	Alive	Male	12	2024-08-08	1	1	1	1		1		1				1	1	serum	Positive	1		2024-08-16 08:00:00	39.6
VHF-24-1350	2024-08-15	33	Alive	Female	32	2024-08-09	1	1	1	1		1	1	1						serum	Negative	0		2024-08-16 08:00:00
VHF-24-1351	2024-08-15	33	Alive	Female	4	2024-08-09			1	1	1	1		1	1	1			1	serum	Negative	0		2024-08-16 08:00:00
VHF-24-1352	2024-08-15	33	Alive	Female	12	2024-08-12	1	1	1	1	1	1	1			1			1	plasma, serum	Negative	0		2024-08-16 08:00:00
VHF-24-1353	2024-08-15	33	Alive	Female	16	2024-08-03	0	1	1	1	1	0	1	1	0	1	0	0	0	serum	Negative	0		2024-08-16 08:00:00
VHF-24-1354	2024-08-15	33	Alive	Male	35		1	0	1	1	0		1		0	0	0	0	0	serum	Negative	0		2024-08-16 08:00:00
VHF-24-1355	2024-08-15	33	Alive	Male	58		1	1	0	0	0	0	0	0	0	0	0	1	0	serum	Negative	0		2024-08-16 08:00:00
VHF-24-1356	2024-08-15	33	Alive	Female	77		1	1	0	0	0	0	0	0	0	0	0	0	0	serum	Negative	0		2024-08-16 08:00:00
VHF-24-1357	2024-08-15	33	Alive	Male	37	2024-08-11	1	1	0	1	0	1	1	1	0	1	0	1	1	serum	Negative	0		2024-08-16 18:30:00
VHF-24-1358	2024-08-16	33	Alive	Female	17	2024-08-14														serum	Negative	0		2024-08-16 18:30:00
VHF-24-1359	2024-08-16	33	Alive	Female	49	2024-08-14														serum	Negative	0		2024-08-16 18:30:00
VHF-24-1360	2024-08-16	33	Alive	Male	32	2024-08-15														serum	Negative	0		2024-08-17 17:26:00
VHF-24-1361	2024-08-16	33	Alive	Female	6	2024-08-14	1	1	1	1	0	1	0	0	0	0	0	0	0	serum	Negative	0		2024-08-17 17:26:00
VHF-24-1362	2024-08-16	33	Alive	Female	37	2024-08-15	1	1	1	1	0	0	0	0	0	1	0	0	0	serum and plasma	Negative	0		2024-08-17 17:26:00
VHF-24-1363	2024-08-16	33	Alive	Male	15		1	1	1	1	1	1	1	1	1	0	0	0	0	serum	Negative	0		2024-08-17 17:26:00
VHF-24-1364	2024-08-17	33	Alive	Male	12	2024-08-13	1	1	0	0	0	1	0	0	0	0	0	0	0	serum	Negative	0		2024-08-17 17:26:00
VHF-24-1365	2024-08-16	33	Alive	Male	55		0	1	1	1	0	0	1	1	0	0	0	0	1	serum	Positive	1		2024-08-17 17:26:00	30.42
VHF-24-1366	2024-08-16	33	Alive	Female			1	0	1	1	1	1	1	0	0	0	0	0	0	serum	Positive	1		2024-08-17 17:26:00	32.39
VHF-24-1367	2024-08-16	33	Alive	Female	21		1	1	1	1	0	0	1	0	0	0	0	0	0	serum	Negative	0		2024-08-17 17:26:00
VHF-24-1368	2024-08-16	33	Alive	Female	11	2024-08-13														serum	Negative	0		2024-08-17 17:26:00
VHF-24-1369	2024-08-16	33	Alive	Male	16	2024-08-13														serum	Negative	0		2024-08-17 17:26:00
VHF-24-1370	2024-08-16	33	Alive	Female	7	2024-08-13														serum	Negative	0		2024-08-17 17:26:00
VHF-24-1371	2024-08-16	33	Alive	Female	9	2024-08-13														serum	Negative	0		2024-08-17 17:26:00
VHF-24-1372	2024-08-16	33	Alive	Female	32	2024-08-13														serum	Negative	0		2024-08-17 17:26:00
VHF-24-1373	2024-08-16	33	Alive	Male	13	2024-08-13														serum	Negative	0		2024-08-17 17:26:00
VHF-24-1374	2024-08-16	33	Alive	Male	33	2024-08-10	1	1	1	0	0	0	0	0	0	0	0	0	0	serum	Negative	0		2024-08-17 17:26:00
VHF-24-1375	2024-08-16	33	Alive	Male	17	2024-08-12	1	1	0	0	0	0	0	1	0	0	0	0	0	plasma	Negative	0		2024-08-17 17:26:00
VHF-24-1376	2024-08-16	33	Alive	Male	23	2024-08-09	1	1	1	0	0	0	0	0	0	0	0	0	0	plasma	Positive	1		2024-08-17 17:26:00	29.34
VHF-24-1377	2024-08-17	33	Alive	Female		2024-08-13	1	1	0	1	0	0	1	1	0	1	0	0	0	serum	Negative	0		2024-08-17 17:26:00
VHF-24-1378	2024-08-17	33	Alive	Male	29		1	0	1	0	0	0	0	0	0	0	0	0	0	serum	Negative	0		2024-08-17 17:26:00
VHF-24-1379	2024-08-17	33	Alive	Male	7		1	0	0	0	0	0	0	0	0	0	0	0	0	serum	Negative	0		2024-08-17 17:26:00
VHF-24-1380	2024-08-19	34	Alive	Male	49	2024-08-15														Serum and Plasma	Negative	0		2024-08-20 12:38:00
VHF-24-1381	2024-08-19	34	Alive	Male	31	2024-08-18	1												1	Serum	Negative	0		2024-08-20 12:38:00
VHF-24-1382	2024-08-20	34	Alive	Female	7	2024-08-20	1	0	0	0	0	0	0	0	0	1	0	0	1	serum	Negative	0		2024-08-21 19:15:00
VHF-24-1383	2024-08-20	34	Alive	Male	24	2024-08-16	1	1	1	0	0	0	0	0	0	1	0	0	0	serum	Negative	0		2024-08-21 19:15:00
VHF-24-1384	2024-08-20	34	Alive	Female	48	2024-08-19		1									0	0	0	serum	Negative	0		2024-08-21 19:15:00
VHF-24-1385	2024-08-20	34	Alive	Male	49	2024-08-17	1	1				1		1			1		1	plasma, serum	Negative	0		2024-08-21 19:15:00
VHF-24-1386	2024-08-20	34	Alive	Female	35	2024-08-15	1						1			1			1	plasma	Negative	0		2024-08-21 19:15:00
VHF-24-1387	2024-08-20	34	Alive	Female																plasma, serum	Negative	0		2024-08-21 19:15:00
VHF-24-1388	2024-08-20	34	Alive	Female	10															plasma, serum	Negative	0		2024-08-21 19:15:00
VHF-24-1389	2024-08-20	34	Alive	Female	8															plasma, serum	Negative	0		2024-08-21 19:15:00
VHF-24-1390	2024-08-21	34	Alive	Male	43	2024-08-18	1													Serum	Negative	0		2024-08-21 19:15:00
VHF-24-1391	2024-08-21	34	Alive	Male	43		1	0	1	0	0	1	1	1	0	0	0	0	0	serum	Negative	0		2024-08-23 09:36:00
VHF-24-1392	2024-08-21	34	Alive	Male	55		1	1	1	1	0	1	0	1	0	1	0	0	0	serum	Negative	0		2024-08-23 09:36:00
VHF-24-1393	2024-08-21	34	Alive	Female	32		1						1				1			serum	Negative	0		2024-08-23 09:36:00
VHF-24-1394	2024-08-21	34	Alive	Female	21		1		1	1			1	1	0	0	0		1	serum	Negative	0		2024-08-23 09:36:00
VHF-24-1395	2024-08-21	34	Alive	Female	4	2024-08-21														serum	Negative	0		2024-08-23 09:36:00
VHF-24-1396	2024-08-21	34	Alive	Female	19	2024-08-21														serum	Negative	0		2024-08-23 09:36:00
VHF-24-1397	2024-08-21	34	Alive	Male	37	2024-08-14	1	1												serum	Negative	0		2024-08-23 09:36:00
VHF-24-1398	2024-08-21	34	Alive	Male	7		1	1	1				1							serum	Negative	0		2024-08-23 09:36:00
VHF-24-1399	2024-08-21	34	Alive	Male	77	2024-07-29														serum	Negative	0		2024-08-23 09:36:00
VHF-24-1400	2024-08-21	34	Alive	Female	4	2024-07-30														serum	Negative	0		2024-08-23 09:36:00
VHF-24-1401	2024-08-21	34	Alive	Male	26	2024-07-30														serum	Positive	1		2024-08-23 09:36:00	37.044
VHF-24-1402	2024-08-21	34	Alive	Male	44	2024-07-31														serum	Positive	1		2024-08-23 09:36:00	37.478
VHF-24-1403	2024-08-21	34	Alive	Female	5	2024-08-13														serum	Negative	0		2024-08-23 09:36:00
VHF-24-1404	2024-08-21	34	Alive	Female	38							1								serum	Negative	0		2024-08-23 09:36:00
VHF-24-1405	2024-08-21	34	Alive	Female	23		1	1	1											serum	Negative	0		2024-08-23 09:36:00
VHF-24-1406	2024-08-21	34	Alive	Male	35							1								serum	Negative	0		2024-08-23 09:36:00
VHF-24-1407	2024-08-21	34	Alive	Female	27		1	1						1						Plasma	Negative	0		2024-08-23 09:36:00
VHF-24-1408	2024-08-21	34	Alive	Female	35			1				1							1	Plasma	Negative	0		2024-08-23 09:36:00
VHF-24-1409	2024-08-22	34	Alive	Female	42	2024-08-21	1													Plasma	Negative	0		2024-08-23 19:05:00
VHF-24-1410	2024-08-23	34	Alive	Female	49															Serum	Negative	0		2024-08-23 19:05:00
VHF-24-1411	2024-08-23	34	Alive	Male	25															Serum	Negative	0		2024-08-23 19:05:00
VHF-24-1412	2024-08-23	34	Alive	Male	21		1		1					1						Serum	Negative	0		2024-08-23 19:05:00
VHF-24-1413	2024-08-23	34	Alive	Male	5															Serum	Negative	0		2024-08-23 19:05:00
VHF-24-1414	2024-08-23	34	Alive	Female	11															Serum	Negative	0		2024-08-23 19:05:00
VHF-24-1415	2024-08-23	34	Alive	Male	63															Serum	Negative	0		2024-08-23 19:05:00
VHF-24-1416	2024-08-23	34	Alive	Female	19															Serum	Negative	0		2024-08-29 08:00:00
VHF-24-1417	2024-08-23	34	Alive	Male	20		1	1	1	1	1	1	0	0	0	0	0	0	1	Serum	Negative	0		2024-08-24 15:50:00
VHF-24-1418	2024-08-22	34	Alive	Male	74		1	0	0	1	0	1	0	1	0	0	0	0	0	serum	Negative	0		2024-08-24 15:50:00
VHF-24-1419	2024-08-23	34	Alive	Male	12															serum	Negative	0		2024-08-24 15:50:00
VHF-24-1420	2024-08-23	34	Alive	Male	21	2024-08-16		1	0	0	0	0	0	0	0	0	1			serum	Negative	0		2024-08-24 15:50:00
VHF-24-1421	2024-08-23	34	Dead	Male	3	2024-08-22	1												1	plasma	Negative	0		2024-08-24 15:50:00
VHF-24-1422	2024-08-23	34	Alive	Male	34	2024-08-13														serum	Negative	0		2024-08-24 15:50:00
VHF-24-1423	2024-08-23	34	Alive	Male	48	2024-08-20		1												serum	Negative	0		2024-08-24 15:50:00
VHF-24-1424	2024-08-23	34	Alive	Male	35	2024-08-19	1	1						1						serum	Negative	0		2024-08-24 15:50:00
VHF-24-1425	2024-08-26	35	Alive	Female	49	2024-08-26	1	1	0	0	0	0	0	0	0	0	0	0	1	plasma	Negative	0		2024-08-29 08:00:00
VHF-24-1426	2024-08-27	35	Alive	Male	29		1	1												serum	Negative	0		2024-08-29 08:00:00
VHF-24-1427	2024-08-27	35	Alive	Male	57	2024-08-20	1	1	1	1	0	0	1	1	0	1	0	0	1	plasma	Negative	0		2024-08-29 08:00:00
VHF-24-1428	2024-08-27	35	Alive	Male	27	2024-08-26														serum	Negative	0		2024-08-29 08:00:00
VHF-24-1429	2024-08-28	35	Alive	Female	41	2024-08-28	1	1	1	0	0	0	0	0	0	0	0	0	1	plasma	Negative	0		2024-08-29 08:00:00
VHF-24-1430	2024-08-28	35	Alive	Male	6			1	1	1		1			1	1			1	serum	Negative	0		2024-08-30 20:51:00
VHF-24-1431	2024-08-28	35	Alive	Female	11	2024-08-29	1	1	1	0	0	1	1	0	0	0	0	0	1	plasma	Negative	0		2024-08-30 20:51:00
VHF-24-1432	2024-08-30	35	Alive	Female	8	2024-08-30	1	1	0	0	0	0	0	0	0	0	0	0	1	plasma	Negative	0		2024-08-30 17:00:00
VHF-24-1433	2024-08-30	35	Alive	Female	16	2024-08-30	1	1	1										1	plasma	Negative	0		2024-08-30 17:00:00
VHF-24-1437	2024-08-30	35	Alive	Male	62	2024-08-16	1	1	0	1	0	1	0	0	0	0	0	0	0	serum	Negative	0		2024-08-30 20:51:00
VHF-24-1438	2024-08-30	35	Alive	Male	36	2024-08-14	1	1	0	0	0	0	1	1	0	0	0	0	0	serum	Negative	0		2024-08-30 20:51:00
VHF-24-1439	2024-08-30	35	Alive	Male	31		1	0	0	1	0	1	0	1	1	0	0	0	1	serum	Negative	0		2024-08-30 20:51:00
VHF-24-1440	2024-08-30	35	Alive	Male	50		1		1	0	0	1	1	1	1	1	0	0	1	serum	Negative	0		2024-08-30 20:51:00
VHF-24-1441	2024-09-03	36	Alive	Female	38	2024-09-03	0	0	0	0	0	0	0	0	0	0	1	0	1	Plasma	Negative	0		2024-09-04 13:57:00
VHF-24-1442	2024-09-03	36	Alive	Female	19	2024-08-22	1	1	0	0	0	0	0	0	0	0	0	0	1	Serum	Negative	0		2024-09-04 13:57:00
VHF-24-1443	2024-09-03	36	Alive	Female	25	2024-09-02	1	0	0	0	0	0	0	0	0	0	0	0	0	Plasma	Negative	0		2024-09-04 13:57:00
VHF-24-1444	2024-09-04	36	Alive	Male	24	2024-08-02	0	0	0	0	0	0	0	0	0	0	0	0	0	serum	Negative	0		2024-09-05 15:00:00
VHF-24-1445	2024-09-04	36	Alive	Male	27	2024-08-30	0	0	0	0	0	0	0	0	0	0	0	0	0	serum	Negative	0		2024-09-05 15:00:00
VHF-24-1446	2024-09-04	36	Alive	Female	36	2024-08-30	0	0	0	0	0	0	0	0	0	0	0	0	0	serum	Negative	0		2024-09-05 15:00:00
VHF-24-1447	2024-09-05	36	Alive	Male	22															Serum	Negative	0		2024-09-06 20:25:00
VHF-24-1448	2024-09-06	36	Alive	Female	12	2024-09-05	1	1	0	0	0	0	0	1	0	0	1	0	0	Plasma	Negative	0		2024-09-06 20:25:00
VHF-24-1449	2024-09-06	36	Alive	Female	37	2024-09-03	1	1	1	0	0	0	0	0	0	0	1	0	0	Serum	Negative	0		2024-09-06 20:25:00
VHF-24-1450	2024-09-06	36	Alive	Male	53	2024-09-03	1			1										Serum	Negative	0		2024-09-06 20:25:00
VHF-24-1451	2024-09-09	37	Alive	Male	23																Negative	0		2024-09-10 11:00:00
VHF-24-1452	2024-09-11	37	Alive	Female	19	2024-09-08														Plasma	Negative	0		2024-09-12 11:37:00
VHF-24-1453	2024-09-11	37	Alive	Female	26		0	1	0	0	0	0	0	1	0	0	0	0	0	Serum	Negative	0		2024-09-12 11:37:00
VHF-24-1454	2024-09-11	37	Alive	Male	54		0	0	0	1	0	0	0	0	0	0	0	0	0	Serum	Negative	0		2024-09-12 11:37:00
VHF-24-1455	2024-09-11	37	Alive	Male	36	2024-09-24	1	1	1	1	0	1	1	1	0	0	0	0	1	Serum	Negative	0		2024-09-12 11:37:00
VHF-24-1456	2024-09-11	37	Alive	Female	24	2024-08-31	1	1	1	1	0	0	1	0	0	1	0	0	0	Serum	Negative	0		2024-09-12 11:37:00
VHF-24-1457	2024-09-11	37	Alive	Female	14	2024-09-03	1	1	0	0	0	1	1	0	0	0	0	0	1	Serum	Negative	0		2024-09-12 11:37:00
VHF-24-1458	2024-09-11	37	Alive	Male	19	2024-09-10	1	1	1	1	0	1	0	1	0	0	0	0	0	Serum	Negative	0		2024-09-12 11:37:00
VHF-24-1459	2024-09-11	37	Alive	Male	64	2024-09-10	1	1	1	1	1	0	0	0	0	0	0	0	0	Serum	Negative	0		2024-09-12 11:37:00
VHF-24-1460	2024-09-12	37	Alive	Female	13		1		1	1										Serum	Negative	0		2024-09-13 20:45:00
VHF-24-1461	2024-09-12	37	Alive	Male	14		1			1									1	Serum	Negative	0		2024-09-13 20:45:00
VHF-24-1462	2024-09-13	37	Alive	Female	19	2024-09-12	1	1	1	1	0	1	1	1	0	0	0	0	1	Serum	Negative	0		2024-09-13 20:45:00
VHF-24-1463	2024-09-17	38	Alive	Female	49	2024-09-12	1	1	1	1	0	0	1	0	1	0	0	0	1	Serum	Negative	0		2024-09-18 11:20:00
VHF-24-1464	2024-09-18	38	Alive	Female	47		0	1	0	1	0	1	0	1	1	0	0	0	0	Serum	Negative	0		2024-09-18 19:23:00
VHF-24-1465	2024-09-18	38	Alive	Male	18	2024-09-17	1	1	1	1	0	1	0	1	0	1	0	0	1	Plasma	Negative	0		2024-09-19 19:13:00
VHF-24-1466	2024-09-18	38	Alive	Male	68		1	1	1	0	0	0	0	0	0	0	0	0	0	Serum	Negative	0		2024-09-19 19:13:00
VHF-24-1467	2024-09-19	38	Alive	Male	22		1	0	0	0	0	0	0	0	0	0	1	0	0	Serum	Negative	0		2024-09-19 19:13:00
VHF-24-1468	2024-09-20	38	Alive	Male	34	2024-09-18	1	1	1	1	1	1	1	1	1	1	0	0	1	Plasma	Negative	0		2024-09-20 21:15:00
VHF-24-1469	2024-09-20	38	Alive	Female	8	2024-09-11	1	1	1	1	0	1	1	1	1	1	0	0	1	Plasma	Negative	0		2024-09-20 21:15:00
VHF-24-1470	2024-09-20	38	Alive	Female	21															Serum	Negative	0		2024-09-20 21:15:00
VHF-24-1471	2024-09-20	38	Alive	Female	31															Serum	Negative	0		2024-09-20 21:15:00
VHF-24-1472	2024-09-20	38	Alive	Female	70															Serum	Negative	0		2024-09-20 21:15:00
VHF-24-1473	2024-09-20	38	Alive	Female	40															Serum	Negative	0		2024-09-20 21:15:00
VHF-24-1474	2024-09-20	38	Alive	Male	23															Serum	Negative	0		2024-09-20 21:15:00
VHF-24-1475	2024-09-20	38	Alive	Female	27															Serum	Negative	0		2024-09-20 21:15:00
VHF-24-1476	2024-09-25	39	Alive	Female	6															Serum	Negative	0		2024-09-27 11:22:00
VHF-24-1477	2024-09-25	39	Alive	Female	12	2024-09-24	1	1	0	0	1	1	1	1	0	1	0	0	1	Plasma	Negative	0		2024-09-27 11:22:00
VHF-24-1478	2024-09-26	39	Alive	Male	39		1	1	0	1	0	1	0	1	0	0	1	0	0	Serum	Negative	0		2024-09-27 11:22:00
VHF-24-1479	2024-09-27	39	Alive	Male	64	2024-09-02	0	1	0	0	0	0	0	1	0	0	1	0	0	Serum	Negative	0		2024-09-27 19:46:00
VHF-24-1480	2024-09-27	39	Alive	Male	4	2024-09-19	1	1	1	1	1	1	0	1	1	1	0	1	1	Serum	Negative	0		2024-09-27 19:46:00

## Sheet: Symptoms
					Clinical Manifestaions	Dengue present		Dengue absent					Clinical Manifestations	Dengue cases
						n	% (CI)	n	% (CI)					%	(n/N)a
					Fever	188	84.0 (78.1-88.6)	1004	83.6 (81.1-85.7)	0.871			Headache	92.8	180/194
					Headache	194	92.8 (88.2-95.7)	997	88.9 (86.9-90.8)	0.111			Fever	84	158/188
					Vomiting/nausea	177	53.7 (46.3-60.9)	863	55.7 (52.4-59.0)	0.615			Muscle Joint pain	73.5	133/181
					Anorexia	178	65.7 (58.5-72.3)	849	59.9 (56.6-63.2)	0.151			Anorexia	65.7	117/178
					Diarrhoea	170	36.5 (29.6-43.9)	818	29.3 (26.3-32.6)	0.066			Intense fatigue	62.9	112/178
					Intense fatigue	178	62.9 (55.6-69.7)	847	63.2 (59.9-66.4)	0.951			Vomiting/nausea	53.7	95/177
					Abdominal Pain	171	47.4 (40.0-54.9)	831	49.9 (46.5-53.3)	0.54			Abdominal Pain	47.4	81/171
					Muscle Joint pain	181	73.5 (66.6-79.4)	896	68.6 (65.5-71.6)	0.197			Diarrhoea	36.5	62/170
					Difficulty swallowing	166	13.3 (8.9-19.3)	796	10.7 (8.7-13.0)	0.337			Difficulty swallowing	13.3	22/166
					Difficulty breathing	168	11.3 (73-17.1)	810	14.4 (12.2-17.0)	0.285			Difficulty breathing	11.3	19/168
					Skin rash	150	5.3 (2.7-10.3)	750	12.3 (10.1-14.8)	0.014			Bleeding	9.3	14/151
					Hiccoughs	148	3.4 (1.4-7.9)	727	8.1 (6.3-10.3)	0.044			Skin rash	5.3	8/150
					Bleeding	151	9.3 (5.6-15.1)	747	17.7 (15.1-20.6)	0.011			Hiccoughs	3.4	5/148

## Sheet: Descriptives
					Characteristics	Total, N	Positive, n	Percentage, % (CI)	p-value
					Age in years, median (IQR)	32 (19-46)	36 (25-49)
					Age group
					<10	175	14	8.0 (4.8-13.1)	0.055
					10-19	205	22	10.7 (7.2-15.8)
					20-29	263	35	13.3 (9.7-18.0)
					30-39	317	49	15.5 (11.9-19.9)
					40-49	198	35	17.5 (13.0-23.6)
					50-59	159	29	18.2 (13.0-25.0)
					60+	143	21	14.7 (9.8-21.5)
					N/A	11	1	9.0 (0.2-41.3)
					Status
					Alive	1419	203	14.3 (12.6-16.2)	0.869
					Died	6	1	16.7 (2.3-63.2)
					N/A	46	2	4.3 (0.5-14.8)
					Gender
					Female	802	121	15.1 (12.8-17.7)	0.198
					Male	667	85	12.7 (10.4-15.5)
					N/A	2	0	-
					Overall	1471	206	14.0 (12.3-15.9)
